# Supplementary material for: LMO7 deficiency reveals the significance of the cuticular plate for hearing function
Source: Nat Commun. 2019 Mar 8;10:1117. doi: 10.1038/s41467-019-09074-4 (PMC6408450; doi:10.1038/s41467-019-09074-4)
Supplement: Supplementary file 4 — Supplementary Data 1 [file 41467_2019_9074_MOESM4_ESM.xlsx]

## Sheet:  LMO7 WT pulldown OC
#	Protein clusters	Accession Number	Alternate ID	Molecular Weight	Protein Grouping Ambiguity	Tota spectrum counts
1	Endoplasmic reticulum chaperone BiP OS=Mus musculus OX=10090 GN=Hspa5 PE=1 SV=3	P20029	Hspa5	72 kDa	TRUE	103
2	Cluster of Myosin-9 OS=Mus musculus OX=10090 GN=Myh9 PE=1 SV=4 (Q8VDD5)	Q8VDD5 [4]	Myh9	226 kDa	TRUE	100
3	Cluster of LIM domain only 7 (Fragment) OS=Mus musculus OX=10090 GN=Lmo7 PE=1 SV=1 (F6VG99)	F6VG99 [4]	Lmo7	182 kDa	TRUE	97
4	Cochlin OS=Mus musculus OX=10090 GN=Coch PE=1 SV=2	Q62507	Coch	60 kDa		78
5	Cluster of Heat shock cognate 71 kDa protein OS=Mus musculus OX=10090 GN=Hspa8 PE=1 SV=1 (P63017)	P63017 [5]	Hspa8	71 kDa	TRUE	75
6	Heterogeneous nuclear ribonucleoproteins A2/B1 OS=Mus musculus OX=10090 GN=Hnrnpa2b1 PE=1 SV=2	O88569 (+2)	Hnrnpa2b1	37 kDa		55
7	Stress-70 protein, mitochondrial OS=Mus musculus OX=10090 GN=Hspa9 PE=1 SV=3	P38647	Hspa9	73 kDa		53
8	Cluster of Actin, cytoplasmic 1 OS=Mus musculus OX=10090 GN=Actb PE=1 SV=1 (P60710)	P60710 [5]	Actb	42 kDa	TRUE	47
9	Myosin-14 OS=Mus musculus OX=10090 GN=Myh14 PE=1 SV=1	K3W4R2 (+2)	Myh14	229 kDa	TRUE	41
10	Cluster of Tubulin beta-5 chain OS=Mus musculus OX=10090 GN=Tubb5 PE=1 SV=1 (P99024)	P99024 [3]	Tubb5	50 kDa	TRUE	40
11	ATP-dependent RNA helicase A OS=Mus musculus OX=10090 GN=Dhx9 PE=1 SV=1	E9QNN1	Dhx9	150 kDa		39
12	Serpin H1 OS=Mus musculus OX=10090 GN=Serpinh1 PE=1 SV=3	P19324	Serpinh1	47 kDa		38
13	Histone H4 OS=Mus musculus OX=10090 GN=Hist1h4a PE=1 SV=2	P62806	Hist1h4a	11 kDa		38
14	RNA-binding protein FUS OS=Mus musculus OX=10090 GN=Fus PE=1 SV=1	P56959 (+1)	Fus	53 kDa	TRUE	37
15	Heterogeneous nuclear ribonucleoprotein A1 OS=Mus musculus OX=10090 GN=Hnrnpa1 PE=1 SV=2	P49312 (+1)	Hnrnpa1	34 kDa	TRUE	37
16	Cluster of Predicted gene 17190 OS=Mus musculus OX=10090 GN=Gm17190 PE=1 SV=1 (V9GX38)	V9GX38 [4]	Gm17190	38 kDa	TRUE	35
17	Cluster of Keratin, type I cytoskeletal 10 OS=Mus musculus OX=10090 GN=Krt10 PE=1 SV=1 (A2A513)	A2A513 [10]	Krt10	57 kDa	TRUE	34
18	Cluster of Vimentin OS=Mus musculus OX=10090 GN=Vim PE=1 SV=3 (P20152)	P20152 [6]	Vim	54 kDa	TRUE	32
19	Cluster of Heterogeneous nuclear ribonucleoprotein H OS=Mus musculus OX=10090 GN=Hnrnph1 PE=1 SV=1 (Q8C2Q7)	Q8C2Q7 [2]	Hnrnph1	51 kDa	TRUE	30
20	Cluster of Spectrin beta chain, non-erythrocytic 1 OS=Mus musculus OX=10090 GN=Sptbn1 PE=1 SV=2 (Q62261)	Q62261 [2]	Sptbn1	274 kDa	TRUE	29
21	Collagen alpha-1(XIV) chain OS=Mus musculus OX=10090 GN=Col14a1 PE=1 SV=1	B7ZNH7 (+3)	Col14a1	193 kDa		29
22	Cluster of Unconventional myosin-VI OS=Mus musculus OX=10090 GN=Myo6 PE=1 SV=1 (E9PVU0)	E9PVU0 [3]	Myo6	146 kDa	TRUE	29
23	Heterogeneous nuclear ribonucleoprotein K OS=Mus musculus OX=10090 GN=Hnrnpk PE=1 SV=1	B2M1R6 (+1)	Hnrnpk	49 kDa		29
24	Clathrin heavy chain OS=Mus musculus OX=10090 GN=Cltc PE=1 SV=1	Q5SXR6 (+1)	Cltc	192 kDa		29
25	Cluster of Tubulin alpha-1B chain OS=Mus musculus OX=10090 GN=Tuba1b PE=1 SV=2 (P05213)	P05213 [3]	Tuba1b	50 kDa	TRUE	29
26	Spectrin alpha chain, non-erythrocytic 1 OS=Mus musculus OX=10090 GN=Sptan1 PE=1 SV=1	A3KGU5 (+1)	Sptan1	283 kDa	TRUE	28
27	Elongation factor 1-alpha 1 OS=Mus musculus OX=10090 GN=Eef1a1 PE=1 SV=3	P10126	Eef1a1	50 kDa		28
28	Cluster of Histone H1.2 OS=Mus musculus OX=10090 GN=Hist1h1c PE=1 SV=2 (P15864)	P15864 [3]	Hist1h1c	21 kDa	TRUE	27
29	RNA-binding protein EWS OS=Mus musculus OX=10090 GN=Ewsr1 PE=1 SV=1	Q5SUS9 (+2)	Ewsr1	69 kDa		24
30	Immunoglobulin heavy constant gamma 3 (Fragment) OS=Mus musculus OX=10090 GN=Ighg3 PE=4 SV=1	A0A075B5P5 (+3)	Ighg3	36 kDa		23
31	Cluster of Histone H2A type 2-C OS=Mus musculus OX=10090 GN=Hist2h2ac PE=1 SV=3 (Q64523)	Q64523 [10]	Hist2h2ac	14 kDa	TRUE	23
32	Heterogeneous nuclear ribonucleoprotein U OS=Mus musculus OX=10090 GN=Hnrnpu PE=1 SV=1	Q8VEK3	Hnrnpu	88 kDa	TRUE	21
33	ATP synthase subunit alpha, mitochondrial OS=Mus musculus OX=10090 GN=Atp5f1a PE=1 SV=1	Q03265	Atp5f1a	60 kDa		21
34	60S ribosomal protein L7a OS=Mus musculus OX=10090 GN=Rpl7a PE=1 SV=2	P12970	Rpl7a	30 kDa		21
35	Probable ATP-dependent RNA helicase DDX5 OS=Mus musculus OX=10090 GN=Ddx5 PE=1 SV=2	Q61656 (+1)	Ddx5	69 kDa	TRUE	21
36	Heterogeneous nuclear ribonucleoprotein D0 OS=Mus musculus OX=10090 GN=Hnrnpd PE=1 SV=2	Q60668 (+1)	Hnrnpd	38 kDa	TRUE	21
37	Keratin, type II cytoskeletal 1 OS=Mus musculus OX=10090 GN=Krt1 PE=1 SV=4	P04104	Krt1	66 kDa	TRUE	21
38	Cluster of Alpha-actinin-4 OS=Mus musculus OX=10090 GN=Actn4 PE=1 SV=1 (A0A1L1SV25)	A0A1L1SV25 [5]	Actn4	107 kDa	TRUE	20
39	Heterogeneous nuclear ribonucleoprotein U-like protein 1 OS=Mus musculus OX=10090 GN=Hnrnpul1 PE=1 SV=1	Q8VDM6	Hnrnpul1	96 kDa	TRUE	20
40	Cluster of Myelin protein P0 OS=Mus musculus OX=10090 GN=Mpz PE=1 SV=1 (E9QK82)	E9QK82 [2]	Mpz	28 kDa	TRUE	20
41	60S ribosomal protein L4 OS=Mus musculus OX=10090 GN=Rpl4 PE=1 SV=3	Q9D8E6	Rpl4	47 kDa		20
42	Cluster of Histone H2B type 1-F/J/L OS=Mus musculus OX=10090 GN=Hist1h2bf PE=1 SV=2 (P10853)	P10853 [13]	Hist1h2bf	14 kDa	TRUE	19
43	Heterogeneous nuclear ribonucleoprotein A/B OS=Mus musculus OX=10090 GN=Hnrnpab PE=1 SV=1	Q20BD0 (+2)	Hnrnpab	36 kDa	TRUE	19
44	Cluster of Glyceraldehyde-3-phosphate dehydrogenase OS=Mus musculus OX=10090 GN=Gapdh PE=1 SV=1 (A0A0A0MQF6)	A0A0A0MQF6 [5]	Gapdh	39 kDa	TRUE	18
45	Heterogeneous nuclear ribonucleoproteins C1/C2 OS=Mus musculus OX=10090 GN=Hnrnpc PE=1 SV=1	Q9Z204 (+1)	Hnrnpc	34 kDa		18
46	Heterogeneous nuclear ribonucleoprotein D-like OS=Mus musculus OX=10090 GN=Hnrnpdl PE=1 SV=1	D3YTQ3 (+2)	Hnrnpdl	46 kDa	TRUE	18
47	DEAD (Asp-Glu-Ala-Asp) box polypeptide 17, isoform CRA_a OS=Mus musculus OX=10090 GN=Ddx17 PE=1 SV=1	Q3U741 (+1)	Ddx17	73 kDa	TRUE	17
48	TFG protein OS=Mus musculus OX=10090 GN=Tfg PE=1 SV=1	Q9Z1A1	Tfg	43 kDa		17
49	Endoplasmin OS=Mus musculus OX=10090 GN=Hsp90b1 PE=1 SV=2	P08113	Hsp90b1	92 kDa	TRUE	16
50	Peptidyl-prolyl cis-trans isomerase B OS=Mus musculus OX=10090 GN=Ppib PE=1 SV=2	P24369	Ppib	24 kDa		16
51	40S ribosomal protein S3 OS=Mus musculus OX=10090 GN=Rps3 PE=1 SV=1	P62908	Rps3	27 kDa		16
52	Interleukin enhancer-binding factor 2 OS=Mus musculus OX=10090 GN=Ilf2 PE=1 SV=1	Q9CXY6	Ilf2	43 kDa		16
53	Heterogeneous nuclear ribonucleoprotein A0 OS=Mus musculus OX=10090 GN=Hnrnpa0 PE=1 SV=1	Q9CX86	Hnrnpa0	31 kDa		16
54	Myelin basic protein (Fragment) OS=Mus musculus OX=10090 GN=Mbp PE=1 SV=1	F6RT34 (+4)	Mbp	23 kDa		15
55	Cluster of ATP-dependent RNA helicase DDX3X OS=Mus musculus OX=10090 GN=Ddx3x PE=1 SV=3 (Q62167)	Q62167 [2]	Ddx3x	73 kDa	TRUE	15
56	Cluster of Polyadenylate-binding protein 1 OS=Mus musculus OX=10090 GN=Pabpc1 PE=1 SV=2 (P29341)	P29341 [5]	Pabpc1	71 kDa	TRUE	14
57	40S ribosomal protein S16 OS=Mus musculus OX=10090 GN=Rps16 PE=1 SV=4	P14131	Rps16	16 kDa		14
58	Heterogeneous nuclear ribonucleoprotein R OS=Mus musculus OX=10090 GN=Hnrnpr PE=1 SV=1	Q8VHM5	Hnrnpr	71 kDa	TRUE	14
59	Heterogeneous nuclear ribonucleoprotein L (Fragment) OS=Mus musculus OX=10090 GN=Hnrnpl PE=1 SV=1	G5E924	Hnrnpl	67 kDa		14
60	Epiphycan OS=Mus musculus OX=10090 GN=Epyc PE=2 SV=1	P70186	Epyc	37 kDa		14
61	Core histone macro-H2A.1 OS=Mus musculus OX=10090 GN=H2afy PE=1 SV=3	Q9QZQ8 (+1)	H2afy	40 kDa	TRUE	14
62	Isoform 2 of Alpha-tectorin OS=Mus musculus OX=10090 GN=Tecta	O08523-2	Tecta	239 kDa		13
63	Cluster of Heat shock protein HSP 90-beta OS=Mus musculus OX=10090 GN=Hsp90ab1 PE=1 SV=3 (P11499)	P11499 [2]	Hsp90ab1	83 kDa	TRUE	13
64	Serine/arginine-rich-splicing factor 1 OS=Mus musculus OX=10090 GN=Srsf1 PE=1 SV=1	H7BX95 (+1)	Srsf1	28 kDa		13
65	Cluster of MCG13402, isoform CRA_a OS=Mus musculus OX=10090 GN=Ptbp1 PE=1 SV=1 (Q8BGJ5)	Q8BGJ5 [3]	Ptbp1	57 kDa	TRUE	13
66	Cluster of 40S ribosomal protein S2 OS=Mus musculus OX=10090 GN=Rps2 PE=1 SV=3 (P25444)	P25444 [2]	Rps2	31 kDa	TRUE	13
67	Alpha-internexin OS=Mus musculus OX=10090 GN=Ina PE=1 SV=3	P46660	Ina	55 kDa	TRUE	13
68	Cluster of Myosin light polypeptide 6 OS=Mus musculus OX=10090 GN=Myl6 PE=1 SV=1 (A0A1W2P6F6)	A0A1W2P6F6 [5]	Myl6	17 kDa	TRUE	13
69	Ubiquitin-like modifier-activating enzyme 5 OS=Mus musculus OX=10090 GN=Uba5 PE=1 SV=2	Q8VE47	Uba5	45 kDa		13
70	Neurofilament 3, medium OS=Mus musculus OX=10090 GN=Nefm PE=1 SV=1	A0A0R4J036 (+1)	Nefm	96 kDa	TRUE	13
71	ADP/ATP translocase 2 OS=Mus musculus OX=10090 GN=Slc25a5 PE=1 SV=3	P51881	Slc25a5	33 kDa	TRUE	13
72	Cluster of Keratin, type II cytoskeletal 5 OS=Mus musculus OX=10090 GN=Krt5 PE=1 SV=1 (Q922U2)	Q922U2 [6]	Krt5	62 kDa	TRUE	12
73	Heterogeneous nuclear ribonucleoprotein M OS=Mus musculus OX=10090 GN=Hnrnpm PE=1 SV=1	B8JK32 (+1)	Hnrnpm	72 kDa		12
74	Ribosomal protein OS=Mus musculus OX=10090 GN=Rpl10a PE=1 SV=1	Q5XJF6	Rpl10a	25 kDa		12
75	Nucleolysin TIAR OS=Mus musculus OX=10090 GN=Tial1 PE=1 SV=1	P70318 (+1)	Tial1	43 kDa	TRUE	12
76	60S ribosomal protein L18 OS=Mus musculus OX=10090 GN=Rpl18 PE=1 SV=3	P35980	Rpl18	22 kDa		12
77	Cartilage matrix protein OS=Mus musculus OX=10090 GN=Matn1 PE=2 SV=2	P51942	Matn1	54 kDa		12
78	14-3-3 protein theta (Fragment) OS=Mus musculus OX=10090 GN=Ywhaq PE=1 SV=1	F6VW30 (+3)	Ywhaq	34 kDa	TRUE	12
79	Histone H1.5 OS=Mus musculus OX=10090 GN=Hist1h1b PE=1 SV=2	P43276	Hist1h1b	23 kDa		12
80	ADP/ATP translocase 1 OS=Mus musculus OX=10090 GN=Slc25a4 PE=1 SV=4	P48962	Slc25a4	33 kDa	TRUE	12
81	Histone H2A.Z OS=Mus musculus OX=10090 GN=H2afz PE=1 SV=2	P0C0S6 (+1)	H2afz	14 kDa	TRUE	12
82	Long-chain-specific acyl-CoA dehydrogenase, mitochondrial OS=Mus musculus OX=10090 GN=Acadl PE=1 SV=1	A0A0R4J083	Acadl	48 kDa		11
83	40S ribosomal protein S4, X isoform OS=Mus musculus OX=10090 GN=Rps4x PE=1 SV=2	P62702	Rps4x	30 kDa		11
84	Protein disulfide-isomerase A3 OS=Mus musculus OX=10090 GN=Pdia3 PE=1 SV=2	P27773	Pdia3	57 kDa		11
85	Cluster of Beta-globin OS=Mus musculus OX=10090 GN=Hbb-bs PE=1 SV=1 (A8DUK4)	A8DUK4 [3]	Hbb-bs	16 kDa	TRUE	11
86	MCG116671 OS=Mus musculus OX=10090 GN=Gm11361 PE=3 SV=1	A0A1Y7VKY1 (+1)	Gm11361	18 kDa		11
87	ELAV-like protein 1 OS=Mus musculus OX=10090 GN=Elavl1 PE=1 SV=2	P70372	Elavl1	36 kDa		11
88	60S ribosomal protein L13 OS=Mus musculus OX=10090 GN=Rpl13 PE=1 SV=3	P47963	Rpl13	24 kDa		11
89	Serum albumin OS=Mus musculus OX=10090 GN=Alb PE=1 SV=3	P07724	Alb	69 kDa		10
90	40S ribosomal protein S19 (Fragment) OS=Mus musculus OX=10090 GN=Rps19 PE=1 SV=8	D3YUG3 (+4)	Rps19	15 kDa		10
91	Gelsolin OS=Mus musculus OX=10090 GN=Gsn PE=1 SV=3	P13020 (+1)	Gsn	86 kDa		10
92	40S ribosomal protein S8 OS=Mus musculus OX=10090 GN=Rps8 PE=1 SV=2	P62242	Rps8	24 kDa		10
93	Cluster of Myosin regulatory light chain 12B OS=Mus musculus OX=10090 GN=Myl12b PE=1 SV=2 (Q3THE2)	Q3THE2 [2]	Myl12b	20 kDa	TRUE	10
94	Heterogeneous nuclear ribonucleoprotein Q OS=Mus musculus OX=10090 GN=Syncrip PE=1 SV=1	A0A0R4J259 (+2)	Syncrip	63 kDa	TRUE	10
95	Neurofilament light polypeptide OS=Mus musculus OX=10090 GN=Nefl PE=1 SV=5	P08551	Nefl	62 kDa	TRUE	10
96	TBC1 domain family, member 16 OS=Mus musculus OX=10090 GN=Tbc1d16 PE=1 SV=1	A2ABG4 (+1)	Tbc1d16	87 kDa		10
97	Prelamin-A/C OS=Mus musculus OX=10090 GN=Lmna PE=1 SV=2	P48678	Lmna	74 kDa		9
98	60S ribosomal protein L6 OS=Mus musculus OX=10090 GN=Rpl6 PE=1 SV=3	P47911	Rpl6	34 kDa		9
99	Cluster of E3 ubiquitin-protein ligase TRIM21 OS=Mus musculus OX=10090 GN=Trim21 PE=1 SV=1 (Q3U7K7)	Q3U7K7 [2]	Trim21	53 kDa	TRUE	9
100	Glutaminyl-peptide cyclotransferase OS=Mus musculus OX=10090 GN=Qpct PE=1 SV=1	A0A0R4J0G6 (+2)	Qpct	41 kDa		9
101	40S ribosomal protein S25 OS=Mus musculus OX=10090 GN=Rps25 PE=1 SV=1	A0A1L1SQA8 (+1)	Rps25	10 kDa		9
102	Ribosomal protein L19 OS=Mus musculus OX=10090 GN=Rpl19 PE=1 SV=1	A2A547 (+1)	Rpl19	23 kDa		9
103	60S ribosomal protein L3 OS=Mus musculus OX=10090 GN=Rpl3 PE=1 SV=3	P27659	Rpl3	46 kDa		9
104	60S ribosomal protein L23a OS=Mus musculus OX=10090 GN=Rpl23a PE=1 SV=1	P62751	Rpl23a	18 kDa		9
105	60S acidic ribosomal protein P2 OS=Mus musculus OX=10090 GN=Rplp2 PE=1 SV=3	P99027	Rplp2	12 kDa		9
106	Biglycan OS=Mus musculus OX=10090 GN=Bgn PE=1 SV=1	P28653	Bgn	42 kDa		9
107	Pyruvate kinase PKM OS=Mus musculus OX=10090 GN=Pkm PE=1 SV=4	P52480	Pkm	58 kDa	TRUE	9
108	14-3-3 protein zeta/delta OS=Mus musculus OX=10090 GN=Ywhaz PE=1 SV=1	P63101	Ywhaz	28 kDa	TRUE	9
109	Histone H1.1 OS=Mus musculus OX=10090 GN=Hist1h1a PE=1 SV=2	P43275	Hist1h1a	22 kDa	TRUE	9
110	Cluster of Predicted gene 7324 OS=Mus musculus OX=10090 GN=Gm7324 PE=4 SV=1 (A0A2I3BRL8)	A0A2I3BRL8 [3]	Gm7324	42 kDa	TRUE	8
111	Ras GTPase-activating-like protein IQGAP1 OS=Mus musculus OX=10090 GN=Iqgap1 PE=1 SV=2	Q9JKF1	Iqgap1	189 kDa	TRUE	8
112	Ig gamma-1 chain C region secreted form (Fragment) OS=Mus musculus OX=10090 GN=Ighg1 PE=1 SV=1	A0A075B5P4 (+3)	Ighg1	36 kDa		8
113	Pre-mRNA-splicing factor ATP-dependent RNA helicase DHX15 OS=Mus musculus OX=10090 GN=Dhx15 PE=1 SV=2	O35286	Dhx15	91 kDa		8
114	Matrilin-4 OS=Mus musculus OX=10090 GN=Matn4 PE=1 SV=1	F2Z3U4 (+3)	Matn4	69 kDa		8
115	Heterogeneous nuclear ribonucleoprotein H3 OS=Mus musculus OX=10090 GN=Hnrnph3 PE=1 SV=1	D3YWT1 (+1)	Hnrnph3	35 kDa	TRUE	8
116	40S ribosomal protein S7 OS=Mus musculus OX=10090 GN=Gm9493 PE=3 SV=1	F6SVV1 (+1)	Gm9493	22 kDa		8
117	Alpha globin 1 OS=Mus musculus OX=10090 GN=Hba-a1 PE=1 SV=1	Q91VB8	Hba-a1	15 kDa		8
118	ADP-ribosylation factor 3 OS=Mus musculus OX=10090 GN=Arf3 PE=2 SV=2	P61205 (+1)	Arf3	21 kDa		8
119	60S ribosomal protein L17 OS=Mus musculus OX=10090 GN=Rpl17 PE=1 SV=1	Q6ZWZ7 (+1)	Rpl17	21 kDa		8
120	14-3-3 protein epsilon OS=Mus musculus OX=10090 GN=Ywhae PE=1 SV=1	P62259	Ywhae	29 kDa	TRUE	8
121	Cluster of Basement membrane-specific heparan sulfate proteoglycan core protein OS=Mus musculus OX=10090 GN=Hspg2 PE=1 SV=1 (B1B0C7)	B1B0C7 [3]	Hspg2	469 kDa	TRUE	7
122	Splicing factor, proline- and glutamine-rich OS=Mus musculus OX=10090 GN=Sfpq PE=1 SV=1	Q8VIJ6	Sfpq	75 kDa		7
123	40S ribosomal protein S9 OS=Mus musculus OX=10090 GN=Rps9 PE=1 SV=3	Q6ZWN5	Rps9	23 kDa		7
124	60S ribosomal protein L7 OS=Mus musculus OX=10090 GN=Rpl7 PE=1 SV=2	P14148	Rpl7	31 kDa		7
125	Filamin, alpha OS=Mus musculus OX=10090 GN=Flna PE=1 SV=1	B7FAU9 (+1)	Flna	280 kDa		7
126	40S ribosomal protein S13 OS=Mus musculus OX=10090 GN=Rps13 PE=1 SV=2	P62301	Rps13	17 kDa		7
127	Heterogeneous nuclear ribonucleoprotein U-like protein 2 OS=Mus musculus OX=10090 GN=Hnrnpul2 PE=1 SV=2	Q00PI9	Hnrnpul2	85 kDa		7
128	Cluster of Eukaryotic initiation factor 4A-I OS=Mus musculus OX=10090 GN=Eif4a1 PE=1 SV=1 (P60843)	P60843 [3]	Eif4a1	46 kDa	TRUE	7
129	Ribosomal protein L9, pseudogene 6 OS=Mus musculus OX=10090 GN=Rpl9-ps6 PE=4 SV=1	A0A140T8T4 (+1)	Rpl9-ps6	22 kDa		7
130	60S acidic ribosomal protein P0 OS=Mus musculus OX=10090 GN=Rplp0 PE=1 SV=3	P14869	Rplp0	34 kDa		7
131	Glycogen phosphorylase, brain form OS=Mus musculus OX=10090 GN=Pygb PE=1 SV=3	Q8CI94	Pygb	97 kDa	TRUE	7
132	tRNA-splicing ligase RtcB homolog OS=Mus musculus OX=10090 GN=Rtcb PE=1 SV=1	Q99LF4	Rtcb	55 kDa		7
133	Protein disulfide-isomerase A6 OS=Mus musculus OX=10090 GN=Pdia6 PE=1 SV=3	Q922R8	Pdia6	48 kDa		7
134	40S ribosomal protein S15a OS=Mus musculus OX=10090 GN=Rps15a PE=1 SV=2	P62245	Rps15a	15 kDa		7
135	60S ribosomal protein L27 OS=Mus musculus OX=10090 GN=Rpl27 PE=1 SV=2	P61358	Rpl27	16 kDa		7
136	Cluster of Immunoglobulin kappa variable 1-35 OS=Mus musculus OX=10090 GN=Igkv1-35 PE=4 SV=7 (A0A075B5N0)	A0A075B5N0 [8]	Igkv1-35	13 kDa	TRUE	7
137	14-3-3 protein beta/alpha OS=Mus musculus OX=10090 GN=Ywhab PE=1 SV=3	Q9CQV8 (+1)	Ywhab	28 kDa	TRUE	7
138	ATP-dependent RNA helicase DDX1 OS=Mus musculus OX=10090 GN=Ddx1 PE=1 SV=1	Q91VR5	Ddx1	83 kDa		6
139	Heterochromatin protein 1-binding protein 3 OS=Mus musculus OX=10090 GN=Hp1bp3 PE=1 SV=1	Q3TEA8 (+2)	Hp1bp3	61 kDa		6
140	Matrin-3 OS=Mus musculus OX=10090 GN=Matr3 PE=1 SV=1	Q8K310	Matr3	95 kDa		6
141	TAR DNA-binding protein 43 OS=Mus musculus OX=10090 GN=Tardbp PE=1 SV=1	Q921F2	Tardbp	45 kDa		6
142	Thrombospondin-1 OS=Mus musculus OX=10090 GN=Thbs1 PE=1 SV=1	P35441 (+1)	Thbs1	130 kDa		6
143	Cluster of Phosphatidylethanolamine-binding protein 1 OS=Mus musculus OX=10090 GN=Pebp1 PE=1 SV=3 (P70296)	P70296 [2]	Pebp1	21 kDa	TRUE	6
144	Isoform Short of Collagen alpha-1(XI) chain OS=Mus musculus OX=10090 GN=Col11a1	Q61245-2	Col11a1	171 kDa	TRUE	6
145	ATP synthase subunit beta, mitochondrial OS=Mus musculus OX=10090 GN=Atp5f1b PE=1 SV=2	P56480	Atp5f1b	56 kDa		6
146	Core histone macro-H2A.2 OS=Mus musculus OX=10090 GN=H2afy2 PE=1 SV=3	Q8CCK0	H2afy2	40 kDa	TRUE	6
147	60S ribosomal protein L8 OS=Mus musculus OX=10090 GN=Rpl8 PE=1 SV=2	P62918	Rpl8	28 kDa		6
148	Nucleolysin TIA-1 OS=Mus musculus OX=10090 GN=Tia1 PE=1 SV=1	D3Z4H6 (+1)	Tia1	43 kDa	TRUE	6
149	Galactocerebrosidase OS=Mus musculus OX=10090 GN=Galc PE=1 SV=2	P54818	Galc	77 kDa		6
150	Cluster of THO complex subunit 4 OS=Mus musculus OX=10090 GN=Alyref PE=1 SV=3 (O08583)	O08583 [2]	Alyref	27 kDa	TRUE	6
151	60S ribosomal protein L12 OS=Mus musculus OX=10090 GN=Rpl12 PE=1 SV=2	P35979	Rpl12	18 kDa		6
152	Eukaryotic translation initiation factor 2 subunit 3, X-linked OS=Mus musculus OX=10090 GN=Eif2s3x PE=1 SV=2	Q9Z0N1	Eif2s3x	51 kDa		6
153	60S ribosomal protein L35 OS=Mus musculus OX=10090 GN=Rpl35 PE=1 SV=1	Q6ZWV7	Rpl35	15 kDa		6
154	40S ribosomal protein S14 OS=Mus musculus OX=10090 GN=Rps14 PE=1 SV=3	P62264	Rps14	16 kDa		6
155	60S ribosomal protein L14 OS=Mus musculus OX=10090 GN=Rpl14 PE=1 SV=3	Q9CR57	Rpl14	24 kDa		6
156	TATA-box-binding protein-associated factor 15 (Fragment) OS=Mus musculus OX=10090 GN=Taf15 PE=1 SV=1	F6QCI0 (+1)	Taf15	34 kDa	TRUE	6
157	Serine/arginine-rich splicing factor 3 OS=Mus musculus OX=10090 GN=Srsf3 PE=1 SV=1	P84104 (+1)	Srsf3	19 kDa	TRUE	6
158	Keratin, type II cytoskeletal 2 epidermal OS=Mus musculus OX=10090 GN=Krt2 PE=1 SV=1	Q3TTY5	Krt2	71 kDa	TRUE	6
159	Annexin A5 OS=Mus musculus OX=10090 GN=Anxa5 PE=1 SV=1	P48036	Anxa5	36 kDa		6
160	Heterogeneous nuclear ribonucleoprotein F OS=Mus musculus OX=10090 GN=Hnrnpf PE=1 SV=3	Q9Z2X1 (+1)	Hnrnpf	46 kDa	TRUE	6
161	Neurofilament heavy polypeptide OS=Mus musculus OX=10090 GN=Nefh PE=1 SV=3	P19246	Nefh	117 kDa	TRUE	6
162	40S ribosomal protein S6 OS=Mus musculus OX=10090 GN=Rps6 PE=1 SV=1	P62754	Rps6	29 kDa		6
163	Histone H3.2 OS=Mus musculus OX=10090 GN=Hist2h3c1 PE=1 SV=1	A0A1W2P768 (+2)	Hist2h3c1	20 kDa		6
164	Alpha-2-HS-glycoprotein OS=Mus musculus OX=10090 GN=Ahsg PE=1 SV=1	P29699	Ahsg	37 kDa		6
165	Small nuclear ribonucleoprotein Sm D3 OS=Mus musculus OX=10090 GN=Snrpd3 PE=1 SV=1	P62320	Snrpd3	14 kDa		6
166	Keratin 78 OS=Mus musculus OX=10090 GN=Krt78 PE=1 SV=1	E9Q0F0	Krt78	112 kDa		6
167	Cluster of Interleukin enhancer-binding factor 3 OS=Mus musculus OX=10090 GN=Ilf3 PE=1 SV=2 (Q9Z1X4)	Q9Z1X4 [3]	Ilf3	96 kDa	TRUE	5
168	40S ribosomal protein S3a OS=Mus musculus OX=10090 GN=Rps3a PE=1 SV=3	P97351	Rps3a	30 kDa		5
169	Carbonic anhydrase 3 OS=Mus musculus OX=10090 GN=Ca3 PE=1 SV=3	P16015	Ca3	29 kDa		5
170	60S ribosomal protein L15 OS=Mus musculus OX=10090 GN=Rpl15 PE=2 SV=4	Q9CZM2	Rpl15	24 kDa		5
171	2',3'-cyclic-nucleotide 3'-phosphodiesterase OS=Mus musculus OX=10090 GN=Cnp PE=1 SV=3	P16330 (+1)	Cnp	47 kDa		5
172	Cluster of rRNA 2'-O-methyltransferase fibrillarin OS=Mus musculus OX=10090 GN=Fbl PE=1 SV=2 (P35550)	P35550 [2]	Fbl	34 kDa	TRUE	5
173	Dihydropyrimidinase-related protein 2 OS=Mus musculus OX=10090 GN=Dpysl2 PE=1 SV=2	O08553	Dpysl2	62 kDa	TRUE	5
174	60S ribosomal protein L18a OS=Mus musculus OX=10090 GN=Rpl18a PE=1 SV=1	A0A1D5RLW5 (+1)	Rpl18a	17 kDa		5
175	RNA-binding protein Raly (Fragment) OS=Mus musculus OX=10090 GN=Raly PE=1 SV=1	A2AU61 (+3)	Raly	23 kDa		5
176	General transcription factor II-I OS=Mus musculus OX=10090 GN=Gtf2i PE=1 SV=1	Q3UHU8	Gtf2i	108 kDa	TRUE	5
177	40S ribosomal protein S24 OS=Mus musculus OX=10090 GN=Rps24 PE=1 SV=1	P62849	Rps24	15 kDa		5
178	RNA-binding protein 39 OS=Mus musculus OX=10090 GN=Rbm39 PE=1 SV=1	E9Q8F0 (+3)	Rbm39	47 kDa		5
179	Beta-tectorin OS=Mus musculus OX=10090 GN=Tectb PE=4 SV=1	D3Z3Y6 (+2)	Tectb	38 kDa		5
180	Chondroadherin-like protein OS=Mus musculus OX=10090 GN=Chadl PE=1 SV=1	E9Q7T7	Chadl	81 kDa		5
181	Nucleolar protein 56 OS=Mus musculus OX=10090 GN=Nop56 PE=1 SV=2	Q9D6Z1	Nop56	64 kDa		5
182	60S ribosomal protein L10 (Fragment) OS=Mus musculus OX=10090 GN=Rpl10 PE=1 SV=1	I7HLV2 (+1)	Rpl10	23 kDa		5
183	Cluster of ATP synthase subunit O, mitochondrial OS=Mus musculus OX=10090 GN=Atp5o PE=1 SV=1 (Q9DB20)	Q9DB20 [2]	Atp5o	23 kDa	TRUE	5
184	Voltage-dependent anion-selective channel protein 2 OS=Mus musculus OX=10090 GN=Vdac2 PE=1 SV=1	G3UX26 (+1)	Vdac2	30 kDa		5
185	Cluster of AP-2 complex subunit alpha-2 OS=Mus musculus OX=10090 GN=Ap2a2 PE=1 SV=2 (P17427)	P17427 [3]	Ap2a2	104 kDa	TRUE	5
186	Peroxiredoxin-1 (Fragment) OS=Mus musculus OX=10090 GN=Prdx1 PE=1 SV=8	B1AXW5 (+2)	Prdx1	19 kDa		5
187	60S ribosomal protein L30 OS=Mus musculus OX=10090 GN=Rpl30 PE=1 SV=2	P62889	Rpl30	13 kDa		5
188	40S ribosomal protein S23 OS=Mus musculus OX=10090 GN=Rps23 PE=1 SV=3	P62267	Rps23	16 kDa		5
189	Predicted gene 10036 OS=Mus musculus OX=10090 GN=Gm10036 PE=3 SV=1	E9PYL9 (+2)	Gm10036	20 kDa		5
190	60S ribosomal protein L21 OS=Mus musculus OX=10090 GN=Rpl21 PE=1 SV=3	O09167 (+1)	Rpl21	19 kDa		5
191	Histone H1.0 OS=Mus musculus OX=10090 GN=H1f0 PE=2 SV=4	P10922	H1f0	21 kDa		5
192	Collagen alpha-1(II) chain OS=Mus musculus OX=10090 GN=Col2a1 PE=1 SV=2	P28481 (+6)	Col2a1	142 kDa	TRUE	5
193	14-3-3 protein gamma OS=Mus musculus OX=10090 GN=Ywhag PE=1 SV=2	P61982	Ywhag	28 kDa	TRUE	5
194	Cluster of Sorbin and SH3 domain-containing protein 2 OS=Mus musculus OX=10090 GN=Sorbs2 PE=1 SV=1 (A0A0R4J1W0)	A0A0R4J1W0 [3]	Sorbs2	70 kDa	TRUE	4
195	Cluster of Misshapen-like kinase 1 (Fragment) OS=Mus musculus OX=10090 GN=Mink1 PE=1 SV=1 (F7AMS7)	F7AMS7 [7]	Mink1	135 kDa	TRUE	4
196	Cluster of Sodium/potassium-transporting ATPase subunit alpha-1 OS=Mus musculus OX=10090 GN=Atp1a1 PE=1 SV=1 (Q8VDN2)	Q8VDN2 [6]	Atp1a1	113 kDa	TRUE	4
197	Fibronectin OS=Mus musculus OX=10090 GN=Fn1 PE=1 SV=1	A0A087WR50 (+3)	Fn1	263 kDa		4
198	Tight junction protein ZO-1 OS=Mus musculus OX=10090 GN=Tjp1 PE=1 SV=1	B9EHJ3	Tjp1	189 kDa		4
199	Regulator of nonsense transcripts 1 OS=Mus musculus OX=10090 GN=Upf1 PE=1 SV=2	Q9EPU0 (+1)	Upf1	124 kDa		4
200	AP complex subunit beta OS=Mus musculus OX=10090 GN=Ap2b1 PE=1 SV=1	H3BIY9 (+3)	Ap2b1	105 kDa		4
201	Protein transport protein Sec23A OS=Mus musculus OX=10090 GN=Sec23a PE=1 SV=1	E9Q1S3 (+1)	Sec23a	83 kDa	TRUE	4
202	Transitional endoplasmic reticulum ATPase OS=Mus musculus OX=10090 GN=Vcp PE=1 SV=4	Q01853	Vcp	89 kDa		4
203	Cluster of Phosphoglycerate kinase 1 OS=Mus musculus OX=10090 GN=Pgk1 PE=1 SV=4 (P09411)	P09411 [2]	Pgk1	45 kDa	TRUE	4
204	40S ribosomal protein S10 OS=Mus musculus OX=10090 GN=Rps10 PE=1 SV=1	P63325	Rps10	19 kDa		4
205	Interferon-inducible double-stranded RNA-dependent protein kinase activator A OS=Mus musculus OX=10090 GN=Prkra PE=1 SV=1	Q9WTX2	Prkra	34 kDa		4
206	Leucine-rich repeat-containing protein 59 OS=Mus musculus OX=10090 GN=Lrrc59 PE=1 SV=1	Q922Q8	Lrrc59	35 kDa		4
207	Nucleolin OS=Mus musculus OX=10090 GN=Ncl PE=1 SV=2	P09405	Ncl	77 kDa		4
208	DnaJ homolog subfamily C member 10 OS=Mus musculus OX=10090 GN=Dnajc10 PE=1 SV=2	Q9DC23	Dnajc10	91 kDa		4
209	Pre-mRNA-processing factor 19 OS=Mus musculus OX=10090 GN=Prpf19 PE=1 SV=1	Q99KP6 (+1)	Prpf19	55 kDa		4
210	ATP-binding cassette sub-family D member 3 OS=Mus musculus OX=10090 GN=Abcd3 PE=1 SV=2	P55096	Abcd3	75 kDa		4
211	Cluster of 40S ribosomal protein SA OS=Mus musculus OX=10090 GN=Rpsa PE=1 SV=4 (P14206)	P14206 [2]	Rpsa	33 kDa	TRUE	4
212	Small nuclear ribonucleoprotein Sm D1 OS=Mus musculus OX=10090 GN=Snrpd1 PE=1 SV=1	P62315	Snrpd1	13 kDa		4
213	Transformer-2 protein homolog beta OS=Mus musculus OX=10090 GN=Tra2b PE=1 SV=1	F8WJG3 (+1)	Tra2b	22 kDa		4
214	RNA-binding protein 14 OS=Mus musculus OX=10090 GN=Rbm14 PE=1 SV=1	Q8C2Q3	Rbm14	69 kDa		4
215	Peroxiredoxin-2 OS=Mus musculus OX=10090 GN=Prdx2 PE=1 SV=3	Q61171	Prdx2	22 kDa		4
216	T-complex protein 1 subunit gamma OS=Mus musculus OX=10090 GN=Cct3 PE=1 SV=1	E9Q133 (+1)	Cct3	57 kDa		4
217	Protein RCC2 OS=Mus musculus OX=10090 GN=Rcc2 PE=1 SV=1	Q8BK67	Rcc2	56 kDa		4
218	MCG124046 OS=Mus musculus OX=10090 GN=Prss1 PE=1 SV=1	Q9Z1R9	Prss1	26 kDa		4
219	60S ribosomal protein L27a OS=Mus musculus OX=10090 GN=Rpl27a PE=1 SV=5	P14115	Rpl27a	17 kDa		4
220	60S ribosomal protein L22 OS=Mus musculus OX=10090 GN=Rpl22 PE=1 SV=2	P67984	Rpl22	15 kDa		4
221	T-complex protein 1 subunit theta OS=Mus musculus OX=10090 GN=Cct8 PE=1 SV=1	H3BL49 (+1)	Cct8	53 kDa		4
222	40S ribosomal protein S20 OS=Mus musculus OX=10090 GN=Rps20 PE=1 SV=1	P60867	Rps20	13 kDa		4
223	Receptor of activated protein C kinase 1 OS=Mus musculus OX=10090 GN=Rack1 PE=1 SV=3	P68040	Rack1	35 kDa		4
224	Serine/arginine-rich splicing factor 5 OS=Mus musculus OX=10090 GN=Srsf5 PE=1 SV=2	O35326 (+1)	Srsf5	31 kDa	TRUE	4
225	60S ribosomal protein L36 OS=Mus musculus OX=10090 GN=Rpl36 PE=1 SV=1	Q6ZWZ4	Rpl36	12 kDa		4
226	Serine/arginine-rich splicing factor 7 OS=Mus musculus OX=10090 GN=Srsf7 PE=1 SV=1	Q8BL97 (+3)	Srsf7	31 kDa	TRUE	4
227	SPARC-like protein 1 OS=Mus musculus OX=10090 GN=Sparcl1 PE=1 SV=3	P70663	Sparcl1	72 kDa		4
228	MCG140784 OS=Mus musculus OX=10090 GN=Try10 PE=1 SV=1	Q792Z1	Try10	26 kDa		4
229	Immunoglobulin heavy variable V8-12 OS=Mus musculus OX=10090 GN=Ighv8-12 PE=4 SV=1	A0A075B5X8 (+1)	Ighv8-12	11 kDa		4
230	Non-POU domain-containing octamer-binding protein OS=Mus musculus OX=10090 GN=Nono PE=1 SV=3	Q99K48	Nono	55 kDa		3
231	Cluster of Collagen alpha-1(IX) chain OS=Mus musculus OX=10090 GN=Col9a1 PE=1 SV=1 (G3X995)	G3X995 [2]	Col9a1	92 kDa	TRUE	3
232	Collagen alpha-2(XI) chain OS=Mus musculus OX=10090 GN=Col11a2 PE=2 SV=3	Q64739 (+6)	Col11a2	172 kDa	TRUE	3
233	Sister chromatid cohesion protein PDS5 homolog B OS=Mus musculus OX=10090 GN=Pds5b PE=1 SV=1	F8WHU5 (+2)	Pds5b	165 kDa		3
234	Protein disulfide-isomerase OS=Mus musculus OX=10090 GN=P4hb PE=1 SV=2	P09103	P4hb	57 kDa		3
235	Protein scribble homolog (Fragment) OS=Mus musculus OX=10090 GN=Scrib PE=1 SV=1	F6RIN9 (+4)	Scrib	100 kDa		3
236	Calmodulin-2 OS=Mus musculus OX=10090 GN=Calm2 PE=1 SV=1	P0DP27 (+1)	Calm2	17 kDa		3
237	Alpha-adducin OS=Mus musculus OX=10090 GN=Add1 PE=1 SV=1	F8WGR0 (+3)	Add1	73 kDa		3
238	Protein-arginine deiminase type-2 OS=Mus musculus OX=10090 GN=Padi2 PE=1 SV=2	Q08642	Padi2	76 kDa		3
239	Far upstream element-binding protein 2 OS=Mus musculus OX=10090 GN=Khsrp PE=1 SV=2	Q3U0V1	Khsrp	77 kDa		3
240	DAZ associated protein 1, isoform CRA_b OS=Mus musculus OX=10090 GN=Dazap1 PE=1 SV=1	Q3UGB5 (+2)	Dazap1	43 kDa		3
241	High mobility group protein B1 OS=Mus musculus OX=10090 GN=Hmgb1 PE=1 SV=1	A0A0J9YUD8 (+2)	Hmgb1	20 kDa		3
242	Ubiquitin associated protein 2-like, isoform CRA_b OS=Mus musculus OX=10090 GN=Ubap2l PE=1 SV=1	A0A0H2UH17 (+1)	Ubap2l	104 kDa		3
243	Thyroid hormone receptor-associated protein 3 OS=Mus musculus OX=10090 GN=Thrap3 PE=1 SV=1	Q569Z6	Thrap3	108 kDa	TRUE	3
244	Raftlin-2 OS=Mus musculus OX=10090 GN=Rftn2 PE=1 SV=3	Q8CHX7	Rftn2	55 kDa		3
245	Creatine kinase B-type OS=Mus musculus OX=10090 GN=Ckb PE=1 SV=1	Q04447	Ckb	43 kDa		3
246	Peptidyl-prolyl cis-trans isomerase A OS=Mus musculus OX=10090 GN=Ppia PE=1 SV=2	P17742	Ppia	18 kDa		3
247	Serine/arginine-rich-splicing factor 10 OS=Mus musculus OX=10090 GN=Srsf10 PE=1 SV=1	Q3TFP0 (+3)	Srsf10	22 kDa		3
248	Cluster of Pre-mRNA-processing-splicing factor 8 OS=Mus musculus OX=10090 GN=Prpf8 PE=1 SV=2 (Q99PV0)	Q99PV0 [2]	Prpf8	274 kDa	TRUE	3
249	Catenin delta-1 OS=Mus musculus OX=10090 GN=Ctnnd1 PE=1 SV=1	D3Z2H2 (+18)	Ctnnd1	99 kDa		3
250	Zona pellucida-like domain-containing protein 1 OS=Mus musculus OX=10090 GN=Zpld1 PE=2 SV=1	Q8BGZ8	Zpld1	45 kDa		3
251	Coatomer subunit alpha OS=Mus musculus OX=10090 GN=Copa PE=1 SV=1	F8WHL2 (+1)	Copa	139 kDa		3
252	Cytoskeleton-associated protein 4 OS=Mus musculus OX=10090 GN=Ckap4 PE=1 SV=2	Q8BMK4	Ckap4	64 kDa		3
253	Keratin, type II cytoskeletal 8 OS=Mus musculus OX=10090 GN=Krt8 PE=1 SV=4	P11679	Krt8	55 kDa		3
254	Elongin-C OS=Mus musculus OX=10090 GN=Eloc PE=1 SV=1	A0A087WNT1 (+2)	Eloc	15 kDa		3
255	KH domain-containing, RNA-binding, signal transduction-associated protein 1 OS=Mus musculus OX=10090 GN=Khdrbs1 PE=1 SV=2	Q60749	Khdrbs1	48 kDa		3
256	Splicing factor 3B subunit 1 OS=Mus musculus OX=10090 GN=Sf3b1 PE=1 SV=1	G5E866 (+1)	Sf3b1	146 kDa		3
257	Polyubiquitin-C OS=Mus musculus OX=10090 GN=Ubc PE=1 SV=2	P0CG50	Ubc	83 kDa		3
258	Annexin OS=Mus musculus OX=10090 GN=Anxa7 PE=1 SV=1	A0A2C9F2D2 (+1)	Anxa7	52 kDa		3
259	Constitutive coactivator of PPAR-gamma-like protein 1 OS=Mus musculus OX=10090 GN=FAM120A PE=1 SV=2	Q6A0A9	FAM120A	122 kDa		3
260	Small nuclear ribonucleoprotein Sm D2 OS=Mus musculus OX=10090 GN=Snrpd2 PE=1 SV=1	P62317	Snrpd2	14 kDa		3
261	Splicing factor U2AF 65 kDa subunit OS=Mus musculus OX=10090 GN=U2af2 PE=1 SV=3	P26369 (+2)	U2af2	54 kDa		3
262	Collagen alpha-1(I) chain OS=Mus musculus OX=10090 GN=Col1a1 PE=1 SV=4	P11087	Col1a1	138 kDa	TRUE	3
263	Trifunctional enzyme subunit beta, mitochondrial OS=Mus musculus OX=10090 GN=Hadhb PE=1 SV=1	Q99JY0	Hadhb	51 kDa		3
264	Drebrin OS=Mus musculus OX=10090 GN=Dbn1 PE=1 SV=1	A0A0R4J1E3 (+3)	Dbn1	73 kDa		3
265	Heterogeneous nuclear ribonucleoprotein L-like OS=Mus musculus OX=10090 GN=Hnrnpll PE=1 SV=3	Q921F4	Hnrnpll	64 kDa		3
266	Elongation factor 1-delta OS=Mus musculus OX=10090 GN=Eef1d PE=1 SV=1	A0A0R4J1E2 (+1)	Eef1d	73 kDa		3
267	Cofilin-1 OS=Mus musculus OX=10090 GN=Cfl1 PE=1 SV=3	P18760	Cfl1	19 kDa		3
268	60S ribosomal protein L37a OS=Mus musculus OX=10090 GN=Rpl37a PE=1 SV=2	P61514	Rpl37a	10 kDa		3
269	60S ribosomal protein L24 OS=Mus musculus OX=10090 GN=Rpl24 PE=1 SV=2	Q8BP67	Rpl24	18 kDa		3
270	60S ribosomal protein L31 OS=Mus musculus OX=10090 GN=Rpl31 PE=1 SV=1	A0A0A6YX26 (+1)	Rpl31	15 kDa		3
271	Calreticulin OS=Mus musculus OX=10090 GN=Calr PE=1 SV=1	P14211	Calr	48 kDa		3
272	Alpha-enolase OS=Mus musculus OX=10090 GN=Eno1 PE=1 SV=3	P17182	Eno1	47 kDa		3
273	Dolichyl-diphosphooligosaccharide--protein glycosyltransferase subunit 1 OS=Mus musculus OX=10090 GN=Rpn1 PE=1 SV=1	Q91YQ5	Rpn1	69 kDa		3
274	F-actin-capping protein subunit alpha-2 (Fragment) OS=Mus musculus OX=10090 GN=Capza2 PE=1 SV=1	A0A0N4SVM0 (+2)	Capza2	20 kDa	TRUE	3
275	U2 small nuclear ribonucleoprotein B'' OS=Mus musculus OX=10090 GN=Snrpb2 PE=1 SV=1	Q9CQI7	Snrpb2	25 kDa	TRUE	3
276	Otoconin-90 OS=Mus musculus OX=10090 GN=Oc90 PE=1 SV=2	Q9Z0L3 (+2)	Oc90	52 kDa		3
277	Eukaryotic initiation factor 4A-III OS=Mus musculus OX=10090 GN=Eif4a3 PE=1 SV=3	Q91VC3	Eif4a3	47 kDa	TRUE	3
278	Serine/threonine-protein kinase DCLK1 OS=Mus musculus OX=10090 GN=Dclk1 PE=1 SV=1	A0A0G2JGQ6 (+3)	Dclk1	82 kDa		3
279	DBF4-type zinc finger-containing protein 2 homolog OS=Mus musculus OX=10090 GN=Zdbf2 PE=2 SV=1	Q5SS00	Zdbf2	274 kDa		3
280	40S ribosomal protein S30 OS=Mus musculus OX=10090 GN=Fau PE=1 SV=1	P62862 (+1)	Fau	7 kDa		3
281	60S ribosomal protein L39 OS=Mus musculus OX=10090 GN=Rpl39 PE=1 SV=2	P62892	Rpl39	6 kDa		3
282	Cluster of Ankyrin-2 OS=Mus musculus OX=10090 GN=Ank2 PE=1 SV=2 (Q8C8R3)	Q8C8R3 [10]	Ank2	426 kDa	TRUE	2
283	Filamin-B OS=Mus musculus OX=10090 GN=Flnb PE=1 SV=3	Q80X90	Flnb	278 kDa	TRUE	2
284	T-complex protein 1 subunit alpha OS=Mus musculus OX=10090 GN=Tcp1 PE=1 SV=3	P11983	Tcp1	60 kDa		2
285	Laminin subunit gamma-1 OS=Mus musculus OX=10090 GN=Lamc1 PE=1 SV=1	F8VQJ3	Lamc1	177 kDa	TRUE	2
286	Tropomodulin-1 OS=Mus musculus OX=10090 GN=Tmod1 PE=1 SV=2	P49813	Tmod1	40 kDa	TRUE	2
287	RNA-binding protein 3 OS=Mus musculus OX=10090 GN=Rbm3 PE=1 SV=1	O89086 (+1)	Rbm3	17 kDa		2
288	Cluster of H/ACA ribonucleoprotein complex subunit 4 OS=Mus musculus OX=10090 GN=Dkc1 PE=1 SV=4 (Q9ESX5)	Q9ESX5 [2]	Dkc1	57 kDa	TRUE	2
289	FRAS1-related extracellular matrix protein 2 OS=Mus musculus OX=10090 GN=Frem2 PE=1 SV=2	Q6NVD0	Frem2	351 kDa		2
290	Lamina-associated polypeptide 2, isoforms beta/delta/epsilon/gamma OS=Mus musculus OX=10090 GN=Tmpo PE=1 SV=4	Q61029 (+1)	Tmpo	50 kDa	TRUE	2
291	Transcriptional activator protein Pur-alpha OS=Mus musculus OX=10090 GN=Pura PE=1 SV=1	P42669	Pura	35 kDa		2
292	Cluster of PDZ domain-containing protein GIPC1 OS=Mus musculus OX=10090 GN=Gipc1 PE=1 SV=1 (Q9Z0G0)	Q9Z0G0 [2]	Gipc1	36 kDa	TRUE	2
293	Dolichyl-diphosphooligosaccharide--protein glycosyltransferase subunit 2 OS=Mus musculus OX=10090 GN=Rpn2 PE=1 SV=1	A2ACG7 (+1)	Rpn2	68 kDa		2
294	RNA transcription, translation and transport factor protein OS=Mus musculus OX=10090 GN=RTRAF PE=1 SV=1	Q9CQE8	RTRAF	28 kDa		2
295	Protein cereblon OS=Mus musculus OX=10090 GN=Crbn PE=1 SV=1	Q8C7D2 (+2)	Crbn	51 kDa		2
296	Eukaryotic translation initiation factor 3 subunit I OS=Mus musculus OX=10090 GN=Eif3i PE=1 SV=1	Q9QZD9	Eif3i	36 kDa		2
297	Lamin-B1 OS=Mus musculus OX=10090 GN=Lmnb1 PE=1 SV=3	P14733	Lmnb1	67 kDa		2
298	Cytochrome c oxidase subunit NDUFA4 OS=Mus musculus OX=10090 GN=Ndufa4 PE=1 SV=1	A0A0N4SVQ1 (+1)	Ndufa4	6 kDa		2
299	Peroxiredoxin-5, mitochondrial OS=Mus musculus OX=10090 GN=Prdx5 PE=1 SV=2	P99029 (+1)	Prdx5	22 kDa		2
300	Protein-glutamine gamma-glutamyltransferase 2 OS=Mus musculus OX=10090 GN=Tgm2 PE=1 SV=4	P21981	Tgm2	77 kDa		2
301	Bcl-2-associated transcription factor 1 OS=Mus musculus OX=10090 GN=Bclaf1 PE=1 SV=2	Q8K019 (+1)	Bclaf1	106 kDa	TRUE	2
302	Histone-arginine methyltransferase CARM1 OS=Mus musculus OX=10090 GN=Carm1 PE=1 SV=1	D3YUP1 (+2)	Carm1	70 kDa		2
303	Destrin OS=Mus musculus OX=10090 GN=Dstn PE=1 SV=3	Q9R0P5	Dstn	19 kDa		2
304	U1 small nuclear ribonucleoprotein 70 kDa OS=Mus musculus OX=10090 GN=Snrnp70 PE=1 SV=2	Q62376	Snrnp70	52 kDa		2
305	Isoform 2 of PC4 and SFRS1-interacting protein OS=Mus musculus OX=10090 GN=Psip1	Q99JF8-2	Psip1	37 kDa		2
306	BTB/POZ domain-containing protein KCTD12 OS=Mus musculus OX=10090 GN=Kctd12 PE=1 SV=1	A0A0R4J2B2 (+1)	Kctd12	36 kDa		2
307	Peroxiredoxin-6 OS=Mus musculus OX=10090 GN=Prdx6 PE=1 SV=1	D3Z0Y2 (+2)	Prdx6	22 kDa		2
308	Coatomer subunit beta' OS=Mus musculus OX=10090 GN=Copb2 PE=1 SV=2	O55029	Copb2	102 kDa		2
309	Cystatin-B OS=Mus musculus OX=10090 GN=Cstb PE=1 SV=1	Q62426	Cstb	11 kDa		2
310	40S ribosomal protein S26 OS=Mus musculus OX=10090 GN=Rps26 PE=1 SV=3	P62855	Rps26	13 kDa		2
311	Protein disulfide-isomerase A4 OS=Mus musculus OX=10090 GN=Pdia4 PE=1 SV=1	A0A0R4J0Z1 (+1)	Pdia4	72 kDa		2
312	Vigilin OS=Mus musculus OX=10090 GN=Hdlbp PE=1 SV=1	A0A087WP83 (+1)	Hdlbp	134 kDa		2
313	Elongation factor 1-gamma OS=Mus musculus OX=10090 GN=Eef1g PE=1 SV=3	Q9D8N0	Eef1g	50 kDa		2
314	Nidogen-2 OS=Mus musculus OX=10090 GN=Nid2 PE=1 SV=2	O88322	Nid2	154 kDa	TRUE	2
315	Dihydropyrimidinase-related protein 3 OS=Mus musculus OX=10090 GN=Dpysl3 PE=1 SV=1	E9PWE8 (+2)	Dpysl3	74 kDa		2
316	2,4-dienoyl-CoA reductase, mitochondrial OS=Mus musculus OX=10090 GN=Decr1 PE=1 SV=1	Q9CQ62	Decr1	36 kDa		2
317	Protein-tyrosine kinase 2-beta OS=Mus musculus OX=10090 GN=Ptk2b PE=1 SV=1	E9Q2A6-DECOY (+2)		?		2
318	60S ribosomal protein L23 OS=Mus musculus OX=10090 GN=Rpl23 PE=1 SV=1	P62830	Rpl23	15 kDa		2
319	Aconitate hydratase, mitochondrial OS=Mus musculus OX=10090 GN=Aco2 PE=1 SV=1	Q99KI0	Aco2	85 kDa		2
320	Protein-lysine 6-oxidase OS=Mus musculus OX=10090 GN=Lox PE=1 SV=1	P28301	Lox	47 kDa		2
321	40S ribosomal protein S17 OS=Mus musculus OX=10090 GN=Rps17 PE=1 SV=2	P63276	Rps17	16 kDa		2
322	Succinate dehydrogenase [ubiquinone] flavoprotein subunit, mitochondrial OS=Mus musculus OX=10090 GN=Sdha PE=1 SV=1	Q8K2B3	Sdha	73 kDa		2
323	Immunoglobulin kappa constant OS=Mus musculus OX=10090 GN=Igkc PE=1 SV=2	P01837	Igkc	12 kDa		2
324	Ribosome-binding protein 1 OS=Mus musculus OX=10090 GN=Rrbp1 PE=1 SV=1	A2AVJ7 (+1)	Rrbp1	158 kDa		2
325	Nidogen-1 OS=Mus musculus OX=10090 GN=Nid1 PE=1 SV=2	P10493	Nid1	137 kDa	TRUE	2
326	Bone sialoprotein 2 OS=Mus musculus OX=10090 GN=Ibsp PE=2 SV=2	Q61711	Ibsp	36 kDa		2
327	Otolin-1 OS=Mus musculus OX=10090 GN=Otol1 PE=1 SV=2	Q4ZJM7	Otol1	50 kDa		2
328	Fibrinogen beta chain OS=Mus musculus OX=10090 GN=Fgb PE=1 SV=1	Q8K0E8	Fgb	55 kDa		2
329	Protein transport protein Sec23B OS=Mus musculus OX=10090 GN=Sec23b PE=1 SV=1	Q9D662	Sec23b	86 kDa	TRUE	2
330	Cold-inducible RNA-binding protein (Fragment) OS=Mus musculus OX=10090 GN=Cirbp PE=1 SV=1	D3YU80 (+2)	Cirbp	12 kDa		2
331	RIKEN cDNA 2210010C04 gene OS=Mus musculus OX=10090 GN=2210010C04Rik PE=1 SV=1	Q9CPN9	2210010C04Rik	26 kDa		2
332	Heterogeneous nuclear ribonucleoprotein F (Fragment) OS=Mus musculus OX=10090 GN=Hnrnpf PE=1 SV=8	J3QM80-DECOY (+2)		?		2
333	Sphingosine-1-phosphate lyase 1 OS=Mus musculus OX=10090 GN=Sgpl1 PE=1 SV=1	D6REF7 (+1)	Sgpl1	55 kDa		2
334	40S ribosomal protein S15 OS=Mus musculus OX=10090 GN=Rps15 PE=1 SV=2	P62843	Rps15	17 kDa		2
335	Biliverdin reductase A OS=Mus musculus OX=10090 GN=Blvra PE=1 SV=1	Q9CY64	Blvra	34 kDa		2
336	Lysozyme C-2 OS=Mus musculus OX=10090 GN=Lyz2 PE=1 SV=2	P08905	Lyz2	17 kDa	TRUE	2
337	Serine/arginine repetitive matrix protein 1 (Fragment) OS=Mus musculus OX=10090 GN=Srrm1 PE=1 SV=1	F6T4M4	Srrm1	16 kDa		2
338	Collagen alpha-2(VI) chain OS=Mus musculus OX=10090 GN=Col6a2 PE=1 SV=1	D3Z7D5 (+1)	Col6a2	99 kDa		2
339	ATP synthase subunit gamma OS=Mus musculus OX=10090 GN=Atp5c1 PE=1 SV=1	A2AKU9 (+5)	Atp5c1	33 kDa		2
340	Annexin OS=Mus musculus OX=10090 GN=Anxa6 PE=1 SV=1	F8WIT2 (+1)	Anxa6	75 kDa		2
341	SAP domain-containing ribonucleoprotein OS=Mus musculus OX=10090 GN=Sarnp PE=1 SV=3	Q9D1J3	Sarnp	24 kDa		2
342	GTP-binding nuclear protein Ran OS=Mus musculus OX=10090 GN=Ran PE=1 SV=3	P62827 (+1)	Ran	24 kDa		2
343	Poly(rC)-binding protein 1 OS=Mus musculus OX=10090 GN=Pcbp1 PE=1 SV=1	P60335	Pcbp1	37 kDa		2
344	U1 small nuclear ribonucleoprotein A (Fragment) OS=Mus musculus OX=10090 GN=Snrpa PE=1 SV=1	D3Z0S6	Snrpa	27 kDa	TRUE	2
345	Probable ATP-dependent RNA helicase DDX6 OS=Mus musculus OX=10090 GN=Ddx6 PE=1 SV=1	P54823	Ddx6	54 kDa		2
346	Little elongation complex subunit 1 OS=Mus musculus OX=10090 GN=Ice1 PE=1 SV=1	E9Q286	Ice1	242 kDa		2
347	Integrin alpha-6 OS=Mus musculus OX=10090 GN=Itga6 PE=1 SV=3	Q61739 (+1)	Itga6	122 kDa		2
348	Eukaryotic translation initiation factor 5A (Fragment) OS=Mus musculus OX=10090 GN=Eif5a PE=1 SV=1	A0A0A0MQM0 (+2)	Eif5a	16 kDa		2
349	Cytoplasmic dynein 1 heavy chain 1 OS=Mus musculus OX=10090 GN=Dync1h1 PE=1 SV=2	Q9JHU4	Dync1h1	532 kDa		1
350	Cluster of Nuclease-sensitive element-binding protein 1 OS=Mus musculus OX=10090 GN=Ybx1 PE=1 SV=3 (P62960)	P62960 [5]	Ybx1	36 kDa	TRUE	1
351	Eukaryotic translation initiation factor 2 subunit 1 OS=Mus musculus OX=10090 GN=Eif2s1 PE=1 SV=3	Q6ZWX6	Eif2s1	36 kDa		1
352	Staphylococcal nuclease domain-containing protein 1 OS=Mus musculus OX=10090 GN=Snd1 PE=1 SV=1	Q78PY7	Snd1	102 kDa		1
353	Tenascin OS=Mus musculus OX=10090 GN=Tnc PE=1 SV=1	Q80YX1	Tnc	232 kDa		1
354	Protein transport protein Sec31A OS=Mus musculus OX=10090 GN=Sec31a PE=1 SV=2	Q3UPL0 (+1)	Sec31a	134 kDa		1
355	Solute carrier family 12 member 2 OS=Mus musculus OX=10090 GN=Slc12a2 PE=1 SV=1	E9QM38 (+1)	Slc12a2	131 kDa		1
356	Kinesin-1 heavy chain OS=Mus musculus OX=10090 GN=Kif5b PE=1 SV=3	Q61768	Kif5b	110 kDa		1
357	Inter-alpha-trypsin inhibitor heavy chain H5 OS=Mus musculus OX=10090 GN=Itih5 PE=1 SV=1	Q8BJD1	Itih5	107 kDa		1
358	Fatty acid synthase OS=Mus musculus OX=10090 GN=Fasn PE=1 SV=1	A0A0U1RNJ1 (+1)	Fasn	272 kDa		1
359	5'-3' exoribonuclease 2 OS=Mus musculus OX=10090 GN=Xrn2 PE=1 SV=1	Q9DBR1 (+1)	Xrn2	109 kDa		1
360	Tropomodulin-3 OS=Mus musculus OX=10090 GN=Tmod3 PE=1 SV=1	Q9JHJ0	Tmod3	40 kDa	TRUE	1
361	RNA-binding protein 25 OS=Mus musculus OX=10090 GN=Rbm25 PE=1 SV=2	B2RY56	Rbm25	100 kDa		1
362	Collagen alpha-1(VI) chain OS=Mus musculus OX=10090 GN=Col6a1 PE=1 SV=1	Q04857	Col6a1	108 kDa		1
363	Band 4.1-like protein 2 OS=Mus musculus OX=10090 GN=Epb41l2 PE=1 SV=2	O70318 (+1)	Epb41l2	110 kDa	TRUE	1
364	MutS protein homolog 4 OS=Mus musculus OX=10090 GN=Msh4 PE=2 SV=1	Q99MT2	Msh4	107 kDa		1
365	GRAM domain-containing protein 4 OS=Mus musculus OX=10090 GN=Gramd4 PE=1 SV=1	Q8CB44	Gramd4	72 kDa		1
366	UDP-glucose:glycoprotein glucosyltransferase 1 OS=Mus musculus OX=10090 GN=Uggt1 PE=1 SV=4	Q6P5E4	Uggt1	176 kDa		1
367	Carboxypeptidase X 2 (M14 family), isoform CRA_b OS=Mus musculus OX=10090 GN=Cpxm2 PE=1 SV=1	A0A0R4J0C4 (+1)	Cpxm2	87 kDa		1
368	Mitochondrial 2-oxoglutarate/malate carrier protein OS=Mus musculus OX=10090 GN=Slc25a11 PE=1 SV=3	Q9CR62	Slc25a11	34 kDa		1
369	Dehydrogenase/reductase SDR family member 4 (Fragment) OS=Mus musculus OX=10090 GN=Dhrs4 PE=1 SV=1	A0A2I3BRG8 (+1)	Dhrs4	19 kDa		1
370	Adenosylhomocysteinase OS=Mus musculus OX=10090 GN=Ahcy PE=1 SV=3	P50247	Ahcy	48 kDa		1
371	U5 small nuclear ribonucleoprotein 40 kDa protein OS=Mus musculus OX=10090 GN=Snrnp40 PE=1 SV=1	Q6PE01	Snrnp40	39 kDa		1
372	Galactokinase OS=Mus musculus OX=10090 GN=Galk1 PE=1 SV=2	Q9R0N0	Galk1	42 kDa		1
373	AHNAK nucleoprotein (desmoyokin) OS=Mus musculus OX=10090 GN=Ahnak PE=1 SV=1	E9Q616	Ahnak	604 kDa		1
374	Cytochrome c1, heme protein, mitochondrial OS=Mus musculus OX=10090 GN=Cyc1 PE=1 SV=1	Q9D0M3	Cyc1	35 kDa		1
375	Caprin-1 OS=Mus musculus OX=10090 GN=Caprin1 PE=1 SV=2	Q60865	Caprin1	78 kDa		1
376	Cluster of Tropomyosin alpha-1 chain OS=Mus musculus OX=10090 GN=Tpm1 PE=1 SV=1 (E9Q453)	E9Q453 [10]	Tpm1	28 kDa	TRUE	1
377	PDZ domain-containing protein GIPC3 OS=Mus musculus OX=10090 GN=Gipc3 PE=1 SV=1	Q8R5M0	Gipc3	32 kDa		1
378	T-complex protein 1 subunit beta OS=Mus musculus OX=10090 GN=Cct2 PE=1 SV=4	P80314	Cct2	57 kDa		1
379	Fascin OS=Mus musculus OX=10090 GN=Fscn1 PE=1 SV=4	Q61553	Fscn1	55 kDa		1
380	Protein FAM98B OS=Mus musculus OX=10090 GN=Fam98b PE=1 SV=1	Q80VD1	Fam98b	45 kDa		1
381	Neutral alpha-glucosidase AB OS=Mus musculus OX=10090 GN=Ganab PE=1 SV=1	Q8BHN3 (+1)	Ganab	107 kDa		1
382	Sec24-related gene family, member C (S. cerevisiae) OS=Mus musculus OX=10090 GN=Sec24c PE=1 SV=1	A0A286YDI8 (+1)	Sec24c	112 kDa		1
383	H1 histone family, member X OS=Mus musculus OX=10090 GN=H1fx PE=1 SV=1	Q80ZM5	H1fx	20 kDa		1
384	Protein arginine N-methyltransferase 1 OS=Mus musculus OX=10090 GN=Prmt1 PE=1 SV=1	A0A140LHF7 (+5)	Prmt1	24 kDa		1
385	Caveolae-associated protein 1 OS=Mus musculus OX=10090 GN=Cavin1 PE=1 SV=1	O54724	Cavin1	44 kDa		1
386	DNA damage-binding protein 1 OS=Mus musculus OX=10090 GN=Ddb1 PE=1 SV=2	Q3U1J4	Ddb1	127 kDa		1
387	Casein kinase II subunit alpha OS=Mus musculus OX=10090 GN=Csnk2a1 PE=1 SV=2	Q60737	Csnk2a1	45 kDa		1
388	Keratin, type II cytoskeletal 79 OS=Mus musculus OX=10090 GN=Krt79 PE=1 SV=2	Q8VED5	Krt79	58 kDa	TRUE	1
389	Prohibitin-2 OS=Mus musculus OX=10090 GN=Phb2 PE=1 SV=1	O35129	Phb2	33 kDa		1
390	Serine/arginine-rich splicing factor 2 OS=Mus musculus OX=10090 GN=Srsf2 PE=1 SV=4	Q62093	Srsf2	25 kDa		1
391	U5 small nuclear ribonucleoprotein 200 kDa helicase OS=Mus musculus OX=10090 GN=Snrnp200 PE=1 SV=1	Q6P4T2	Snrnp200	245 kDa		1
392	Serine/threonine-protein kinase mTOR OS=Mus musculus OX=10090 GN=Mtor PE=1 SV=2	Q9JLN9-DECOY		?		1
393	Tartrate-resistant acid phosphatase type 5 OS=Mus musculus OX=10090 GN=Acp5 PE=1 SV=2	Q05117	Acp5	37 kDa		1
394	Serrate RNA effector molecule homolog OS=Mus musculus OX=10090 GN=Srrt PE=1 SV=1	A0A0G2JDN3 (+4)	Srrt	54 kDa		1
395	Eukaryotic translation initiation factor 2 subunit 2 OS=Mus musculus OX=10090 GN=Eif2s2 PE=1 SV=1	Q99L45	Eif2s2	38 kDa		1
396	Small nuclear ribonucleoprotein E OS=Mus musculus OX=10090 GN=Snrpe PE=1 SV=1	P62305	Snrpe	11 kDa		1
397	Transketolase (Fragment) OS=Mus musculus OX=10090 GN=Tkt PE=1 SV=1	A0A286YE28 (+1)	Tkt	54 kDa		1
398	Glutamine synthetase OS=Mus musculus OX=10090 GN=Glul PE=1 SV=6	P15105	Glul	42 kDa		1
399	Serine/threonine-protein phosphatase PGAM5, mitochondrial OS=Mus musculus OX=10090 GN=Pgam5 PE=1 SV=1	Q8BX10 (+1)	Pgam5	32 kDa		1
400	Coatomer subunit epsilon (Fragment) OS=Mus musculus OX=10090 GN=Cope PE=1 SV=1	D3Z315 (+1)	Cope	25 kDa	TRUE	1
401	Collagen alpha-2(IX) chain OS=Mus musculus OX=10090 GN=Col9a2 PE=1 SV=1	I7HJR1 (+1)	Col9a2	65 kDa		1
402	Ankyrin repeat domain-containing protein 9 OS=Mus musculus OX=10090 GN=Ankrd9 PE=1 SV=1	D3Z2N1	Ankrd9	39 kDa		1
403	Gap junction beta-2 protein OS=Mus musculus OX=10090 GN=Gjb2 PE=1 SV=1	Q00977	Gjb2	26 kDa		1
404	ATP synthase subunit d, mitochondrial (Fragment) OS=Mus musculus OX=10090 GN=Atp5h PE=1 SV=1	B1ASE2 (+1)	Atp5h	16 kDa		1
405	Periaxin OS=Mus musculus OX=10090 GN=Prx PE=1 SV=1	E9QQ57 (+2)	Prx	148 kDa		1
406	Gamma-adducin OS=Mus musculus OX=10090 GN=Add3 PE=1 SV=2	Q9QYB5 (+1)	Add3	79 kDa		1
407	X-ray repair cross-complementing protein 6 OS=Mus musculus OX=10090 GN=Xrcc6 PE=1 SV=1	A0A0R4J187 (+1)	Xrcc6	69 kDa		1
408	Serine/threonine-protein phosphatase 2A 55 kDa regulatory subunit B OS=Mus musculus OX=10090 GN=Ppp2r2a PE=1 SV=1	Q9CWU3	Ppp2r2a	43 kDa		1
409	Collagen alpha-1(XII) chain OS=Mus musculus OX=10090 GN=Col12a1 PE=1 SV=1	E9PX70 (+3)	Col12a1	334 kDa		1
410	GDP-fucose protein O-fucosyltransferase 2 (Fragment) OS=Mus musculus OX=10090 GN=Pofut2 PE=1 SV=1	A0A1W2P7Z1 (+1)	Pofut2	24 kDa		1
411	Protein unc-13 homolog B OS=Mus musculus OX=10090 GN=Unc13b PE=1 SV=1	A0A140LJ69	Unc13b	491 kDa	TRUE	1
412	Utrophin OS=Mus musculus OX=10090 GN=Utrn PE=1 SV=1	E9Q6R7	Utrn	393 kDa		1
413	Elongation factor 2 OS=Mus musculus OX=10090 GN=Eef2 PE=1 SV=2	P58252	Eef2	95 kDa	TRUE	1
414	Methylcytosine dioxygenase TET3 OS=Mus musculus OX=10090 GN=Tet3 PE=1 SV=3	Q8BG87 (+2)	Tet3	180 kDa		1
415	Lysozyme C-1 OS=Mus musculus OX=10090 GN=Lyz1 PE=1 SV=1	P17897	Lyz1	17 kDa	TRUE	1
416	Golgi apparatus protein 1 (Fragment) OS=Mus musculus OX=10090 GN=Glg1 PE=1 SV=1	F8WHM5 (+1)	Glg1	132 kDa		1
417	MCG10343, isoform CRA_b OS=Mus musculus OX=10090 GN=Slc25a3 PE=1 SV=1	G5E902 (+1)	Slc25a3	40 kDa		1
418	Agrin OS=Mus musculus OX=10090 GN=Agrn PE=1 SV=1	A2ASQ1 (+4)	Agrn	208 kDa		1
419	RIKEN cDNA 4930503B20 gene OS=Mus musculus OX=10090 GN=4930503B20Rik PE=4 SV=1	G5E8V6 (+1)	4930503B20Rik	27 kDa		1
420	Myelin expression factor 2 (Fragment) OS=Mus musculus OX=10090 GN=Myef2 PE=1 SV=1	G8JL68 (+2)	Myef2	57 kDa		1
421	Calcium-binding mitochondrial carrier protein Aralar1 OS=Mus musculus OX=10090 GN=Slc25a12 PE=1 SV=1	Q8BH59	Slc25a12	75 kDa		1
422	Aflatoxin B1 aldehyde reductase member 2 OS=Mus musculus OX=10090 GN=Akr7a2 PE=1 SV=3	Q8CG76	Akr7a2	41 kDa		1
423	Pre-mRNA-splicing factor SLU7 OS=Mus musculus OX=10090 GN=Slu7 PE=1 SV=1	Q8BHJ9	Slu7	68 kDa		1
424	60S ribosomal protein L29 OS=Mus musculus OX=10090 GN=Gm17669 PE=3 SV=1	F6QL70 (+1)	Gm17669	17 kDa		1
425	Putative helicase MOV-10 OS=Mus musculus OX=10090 GN=Mov10 PE=1 SV=2	D3YVL0 (+3)	Mov10	121 kDa		1
426	Insulin-like growth factor-binding protein 5 OS=Mus musculus OX=10090 GN=Igfbp5 PE=1 SV=1	Q07079	Igfbp5	30 kDa		1
427	Collagen alpha-1(VIII) chain OS=Mus musculus OX=10090 GN=Col8a1 PE=1 SV=3	Q00780	Col8a1	74 kDa		1
428	Secreted frizzled-related protein 5 OS=Mus musculus OX=10090 GN=Sfrp5 PE=4 SV=1	A0A0R4J001 (+1)	Sfrp5	35 kDa		1
429	Fructose-bisphosphate aldolase A (Fragment) OS=Mus musculus OX=10090 GN=Aldoa PE=1 SV=1	A0A0U1RPN8 (+4)	Aldoa	21 kDa		1
430	Ubiquitin-fold modifier 1 OS=Mus musculus OX=10090 GN=Ufm1 PE=1 SV=1	D3YW97 (+2)	Ufm1	9 kDa		1
431	Phenylalanine--tRNA ligase alpha subunit OS=Mus musculus OX=10090 GN=Farsa PE=1 SV=1	D6RIJ2 (+2)	Farsa	11 kDa		1
432	Mediator of RNA polymerase II transcription subunit 16 (Fragment) OS=Mus musculus OX=10090 GN=Med16 PE=1 SV=8	E9PWX0 (+1)	Med16	11 kDa		1
433	Vomeronasal 2, receptor 101 OS=Mus musculus OX=10090 GN=Vmn2r101 PE=3 SV=1	E9PZS9	Vmn2r101	99 kDa		1
434	Predicted pseudogene 10073 OS=Mus musculus OX=10090 GN=Gm10073 PE=1 SV=1	E9Q3T0 (+1)	Gm10073	11 kDa		1
435	Predicted gene 2663 OS=Mus musculus OX=10090 GN=Gm2663 PE=3 SV=1	F6R7E8 (+1)	Gm2663	27 kDa		1
436	40S ribosomal protein S28 (Fragment) OS=Mus musculus OX=10090 GN=Rps28 PE=1 SV=1	G3UYV7 (+1)	Rps28	6 kDa		1
437	Thioredoxin OS=Mus musculus OX=10090 GN=Txn PE=1 SV=3	P10639	Txn	12 kDa		1
438	Transforming growth factor-beta-induced protein ig-h3 OS=Mus musculus OX=10090 GN=Tgfbi PE=1 SV=1	P82198	Tgfbi	75 kDa		1
439	3-ketoacyl-CoA thiolase, mitochondrial OS=Mus musculus OX=10090 GN=Acaa2 PE=1 SV=3	Q8BWT1	Acaa2	42 kDa		1
440	Selenoprotein M OS=Mus musculus OX=10090 GN=Selenom PE=1 SV=3	Q8VHC3	Selenom	16 kDa		1
441	NADH dehydrogenase [ubiquinone] 1 alpha subcomplex subunit 6 OS=Mus musculus OX=10090 GN=Ndufa6 PE=1 SV=1	Q9CQZ5	Ndufa6	15 kDa		1
END OF FILE

## Sheet: Publication report
LMO7 WT pulldown OC, Publication report created on 12/27/2018
Experiment: LMO7 WT pulldown OC
	Peak List Generator: unknown
		Version: unknown
		Charge States Calculated: unknown
		Deisotoped: unknown
		Textual Annotation: unknown
	Database Set: 1 Database
		Database Name: Mouse_UniProt_20180208.fasta
			Version: unknown
			Taxonomy: All Entries
			Number of Proteins: 61203
		Does database contain common contaminants?: unknown
	Search Engine Set: 1 Search Engine
		Search Engine: Sequest (XCorr Only)
			Version: IseNode in Proteome Discoverer 2.2.0.388
			Samples: All Samples
			Fragment Tolerance: 0.020 Da (Monoisotopic)
			Parent Tolerance: 10.0 PPM (Monoisotopic)
			Fixed Modifications: +57 on C (Carbamidomethyl)
			Variable Modifications: +16 on M (Oxidation)
			Database: Mouse_UniProt_20180208.fasta (unknown version, 61203 entries)
			Digestion Enzyme: Trypsin
			Max Missed Cleavages: 1
			Probability Model:
				q181109q01: LFDR Model, Classifier data: Bayes, Good (50%) m:3.75/s:0.943 m:0.664/s:0.134 m:3.75/s:0.943 m:NA m:NA m:NA, Bad (50%) m:1.56/s:0.292 m:0.155/s:0.122 m:1.56/s:0.292 m:NA m:NA m:NA [all charge states]
	Scaffold: Version: Scaffold_4.8.8
		Modification Metadata Set: 2334 modifications
			Source: C:\Program Files\Scaffold 4\parameters\unimod.xml
			Comment:
		Protein Grouping Strategy: Experiment-wide grouping with protein cluster analysis
		Peptide Thresholds: 60.0% minimum and
		Protein Thresholds: 99.0% minimum and 1 peptide minimum
		Peptide FDR: 0.2% (Decoy)
		Protein FDR: 0.6% (Decoy)
		GO Annotation Source(s): goa_uniprot_all.gaf (downloaded Oct 2, 2018)
		Alternate ID Source(s): FASTA:UniProt/Swiss-Prot Alt. Accession (UniProtKB)
