# Supplementary material for: LMO7 deficiency reveals the significance of the cuticular plate for hearing function
Source: Nat Commun. 2019 Mar 8;10:1117. doi: 10.1038/s41467-019-09074-4 (PMC6408450; doi:10.1038/s41467-019-09074-4)
Supplement: Supplementary file 5 — Supplementary Data 2 [file 41467_2019_9074_MOESM5_ESM.xlsx]

## Sheet: LMO7 KO pulldown OC
#	Protein clusters	Accession Number	Alternate ID	Molecular Weight	Protein Grouping Ambiguity	Total spectrum count
1	Endoplasmic reticulum chaperone BiP OS=Mus musculus OX=10090 GN=Hspa5 PE=1 SV=3	P20029	Hspa5	72 kDa	TRUE	135
2	Heterogeneous nuclear ribonucleoproteins A2/B1 OS=Mus musculus OX=10090 GN=Hnrnpa2b1 PE=1 SV=2	O88569	Hnrnpa2b1	37 kDa		86
3	Cluster of Heat shock cognate 71 kDa protein OS=Mus musculus OX=10090 GN=Hspa8 PE=1 SV=1 (P63017)	P63017 [4]	Hspa8	71 kDa	TRUE	85
4	RNA-binding protein FUS OS=Mus musculus OX=10090 GN=Fus PE=1 SV=1	P56959 (+1)	Fus	53 kDa	TRUE	76
5	ATP-dependent RNA helicase A OS=Mus musculus OX=10090 GN=Dhx9 PE=1 SV=1	E9QNN1	Dhx9	150 kDa		62
6	Heterogeneous nuclear ribonucleoprotein A1 OS=Mus musculus OX=10090 GN=Hnrnpa1 PE=1 SV=2	P49312 (+1)	Hnrnpa1	34 kDa	TRUE	62
7	Stress-70 protein, mitochondrial OS=Mus musculus OX=10090 GN=Hspa9 PE=1 SV=3	P38647	Hspa9	73 kDa		60
8	Heterogeneous nuclear ribonucleoprotein A3 OS=Mus musculus OX=10090 GN=Hnrnpa3 PE=1 SV=1	Q8BG05	Hnrnpa3	40 kDa	TRUE	44
9	Cluster of Actin, cytoplasmic 1 OS=Mus musculus OX=10090 GN=Actb PE=1 SV=1 (P60710)	P60710 [4]	Actb	42 kDa	TRUE	42
10	Cluster of Tubulin beta-5 chain OS=Mus musculus OX=10090 GN=Tubb5 PE=1 SV=1 (P99024)	P99024 [5]	Tubb5	50 kDa	TRUE	37
11	Cluster of Vimentin OS=Mus musculus OX=10090 GN=Vim PE=1 SV=3 (P20152)	P20152 [6]	Vim	54 kDa	TRUE	34
12	Cluster of Heterogeneous nuclear ribonucleoprotein H OS=Mus musculus OX=10090 GN=Hnrnph1 PE=1 SV=3 (O35737)	O35737 [3]	Hnrnph1	49 kDa	TRUE	34
13	Cluster of Heterogeneous nuclear ribonucleoprotein K OS=Mus musculus OX=10090 GN=Hnrnpk PE=1 SV=1 (B2M1R6)	B2M1R6 [5]	Hnrnpk	49 kDa	TRUE	28
14	Heterogeneous nuclear ribonucleoprotein U OS=Mus musculus OX=10090 GN=Hnrnpu PE=1 SV=1	Q8VEK3	Hnrnpu	88 kDa		25
15	Heterogeneous nuclear ribonucleoprotein A/B OS=Mus musculus OX=10090 GN=Hnrnpab PE=1 SV=1	Q20BD0 (+2)	Hnrnpab	36 kDa	TRUE	25
16	Serpin H1 OS=Mus musculus OX=10090 GN=Serpinh1 PE=1 SV=3	P19324	Serpinh1	47 kDa		24
17	Cochlin OS=Mus musculus OX=10090 GN=Coch PE=1 SV=2	Q62507	Coch	60 kDa		24
18	Heterogeneous nuclear ribonucleoprotein D0 OS=Mus musculus OX=10090 GN=Hnrnpd PE=1 SV=2	Q60668 (+1)	Hnrnpd	38 kDa	TRUE	24
19	Probable ATP-dependent RNA helicase DDX5 OS=Mus musculus OX=10090 GN=Ddx5 PE=1 SV=2	Q61656 (+1)	Ddx5	69 kDa	TRUE	24
20	Cluster of RNA-binding protein EWS OS=Mus musculus OX=10090 GN=Ewsr1 PE=1 SV=1 (Q5SUS9)	Q5SUS9 [4]	Ewsr1	69 kDa	TRUE	23
21	Heterogeneous nuclear ribonucleoprotein L (Fragment) OS=Mus musculus OX=10090 GN=Hnrnpl PE=1 SV=1	G5E924	Hnrnpl	67 kDa		23
22	TFG protein OS=Mus musculus OX=10090 GN=Tfg PE=1 SV=1	Q9Z1A1	Tfg	43 kDa		23
23	Cluster of Tubulin alpha-1B chain OS=Mus musculus OX=10090 GN=Tuba1b PE=1 SV=2 (P05213)	P05213 [2]	Tuba1b	50 kDa	TRUE	22
24	Isoform C1 of Heterogeneous nuclear ribonucleoproteins C1/C2 OS=Mus musculus OX=10090 GN=Hnrnpc	Q9Z204-2 (+2)	Hnrnpc	33 kDa		21
25	Heterogeneous nuclear ribonucleoprotein U-like protein 1 OS=Mus musculus OX=10090 GN=Hnrnpul1 PE=1 SV=1	Q8VDM6 (+1)	Hnrnpul1	96 kDa		20
26	Alpha-tectorin OS=Mus musculus OX=10090 GN=Tecta PE=1 SV=2	O08523 (+1)	Tecta	239 kDa		20
27	Cluster of Myosin-9 OS=Mus musculus OX=10090 GN=Myh9 PE=1 SV=4 (Q8VDD5)	Q8VDD5 [2]	Myh9	226 kDa	TRUE	19
28	DEAD (Asp-Glu-Ala-Asp) box polypeptide 17, isoform CRA_a OS=Mus musculus OX=10090 GN=Ddx17 PE=1 SV=1	Q3U741 (+1)	Ddx17	73 kDa	TRUE	19
29	Immunoglobulin heavy constant gamma 3 (Fragment) OS=Mus musculus OX=10090 GN=Ighg3 PE=4 SV=1	A0A075B5P5 (+3)	Ighg3	36 kDa		18
30	Nucleolysin TIAR OS=Mus musculus OX=10090 GN=Tial1 PE=1 SV=1	Q921W2	Tial1	42 kDa	TRUE	18
31	Heterogeneous nuclear ribonucleoprotein R OS=Mus musculus OX=10090 GN=Hnrnpr PE=1 SV=1	Q8VHM5	Hnrnpr	71 kDa	TRUE	16
32	Cluster of ADP/ATP translocase 1 OS=Mus musculus OX=10090 GN=Slc25a4 PE=1 SV=4 (P48962)	P48962 [3]	Slc25a4	33 kDa	TRUE	16
33	Histone H4 OS=Mus musculus OX=10090 GN=Hist1h4a PE=1 SV=2	P62806	Hist1h4a	11 kDa		16
34	Glyceraldehyde-3-phosphate dehydrogenase OS=Mus musculus OX=10090 GN=Gapdh PE=1 SV=1	A0A0A0MQF6 (+3)	Gapdh	39 kDa		16
35	Ubiquitin-like modifier-activating enzyme 5 OS=Mus musculus OX=10090 GN=Uba5 PE=1 SV=2	Q8VE47	Uba5	45 kDa		16
36	Heterogeneous nuclear ribonucleoprotein A0 OS=Mus musculus OX=10090 GN=Hnrnpa0 PE=1 SV=1	Q9CX86	Hnrnpa0	31 kDa		16
37	Cluster of Elongation factor 1-alpha 1 OS=Mus musculus OX=10090 GN=Eef1a1 PE=1 SV=3 (P10126)	P10126 [2]	Eef1a1	50 kDa	TRUE	15
38	Cluster of Histone H2A OS=Mus musculus OX=10090 GN=Hist1h2aa PE=1 SV=1 (Q8CGP4)	Q8CGP4 [5]	Hist1h2aa	14 kDa	TRUE	15
39	60S ribosomal protein L7a OS=Mus musculus OX=10090 GN=Rpl7a PE=1 SV=2	P12970	Rpl7a	30 kDa		15
40	Spectrin alpha chain, non-erythrocytic 1 OS=Mus musculus OX=10090 GN=Sptan1 PE=1 SV=1	A3KGU5 (+5)	Sptan1	283 kDa	TRUE	14
41	Cluster of Histone H2B type 1-F/J/L OS=Mus musculus OX=10090 GN=Hist1h2bf PE=1 SV=2 (P10853)	P10853 [14]	Hist1h2bf	14 kDa	TRUE	14
42	Heterogeneous nuclear ribonucleoprotein D-like OS=Mus musculus OX=10090 GN=Hnrnpdl PE=1 SV=1	Q9Z130	Hnrnpdl	34 kDa	TRUE	14
43	60S ribosomal protein L4 OS=Mus musculus OX=10090 GN=Rpl4 PE=1 SV=3	Q9D8E6	Rpl4	47 kDa		13
44	Heterogeneous nuclear ribonucleoprotein F OS=Mus musculus OX=10090 GN=Hnrnpf PE=1 SV=3	Q9Z2X1	Hnrnpf	46 kDa	TRUE	13
45	Cluster of ATP-dependent RNA helicase DDX3X OS=Mus musculus OX=10090 GN=Ddx3x PE=1 SV=3 (Q62167)	Q62167 [3]	Ddx3x	73 kDa	TRUE	12
46	Clathrin heavy chain OS=Mus musculus OX=10090 GN=Cltc PE=1 SV=1	Q5SXR6 (+1)	Cltc	192 kDa		12
47	MCG13402, isoform CRA_a OS=Mus musculus OX=10090 GN=Ptbp1 PE=1 SV=1	Q8BGJ5 (+1)	Ptbp1	57 kDa	TRUE	12
48	MCG116671 OS=Mus musculus OX=10090 GN=Gm11361 PE=3 SV=1	A0A1Y7VKY1 (+1)	Gm11361	18 kDa		12
49	Cluster of Histone H1.2 OS=Mus musculus OX=10090 GN=Hist1h1c PE=1 SV=2 (P15864)	P15864 [3]	Hist1h1c	21 kDa	TRUE	12
50	Neurofilament light polypeptide OS=Mus musculus OX=10090 GN=Nefl PE=1 SV=5	P08551	Nefl	62 kDa	TRUE	12
51	Cluster of Nucleolysin TIA-1 OS=Mus musculus OX=10090 GN=Tia1 PE=1 SV=1 (D3Z4H6)	D3Z4H6 [3]	Tia1	43 kDa	TRUE	12
52	ATP synthase subunit alpha OS=Mus musculus OX=10090 GN=Atp5a1 PE=1 SV=1	D3Z6F5 (+1)	Atp5a1	55 kDa		11
53	40S ribosomal protein S8 OS=Mus musculus OX=10090 GN=Rps8 PE=1 SV=2	P62242	Rps8	24 kDa		11
54	Neurofilament 3, medium OS=Mus musculus OX=10090 GN=Nefm PE=1 SV=1	A0A0R4J036 (+1)	Nefm	96 kDa	TRUE	11
55	Myelin protein P0 OS=Mus musculus OX=10090 GN=Mpz PE=1 SV=1	E9QK82	Mpz	28 kDa		11
56	TAF15 RNA polymerase II, TATA box binding protein (TBP)-associated factor OS=Mus musculus OX=10090 GN=Taf15 PE=1 SV=1	Q8BQ46	Taf15	59 kDa	TRUE	11
57	Cluster of Spectrin beta chain, non-erythrocytic 1 OS=Mus musculus OX=10090 GN=Sptbn1 PE=1 SV=2 (Q62261)	Q62261 [2]	Sptbn1	274 kDa	TRUE	10
58	Collagen alpha-1(XIV) chain OS=Mus musculus OX=10090 GN=Col14a1 PE=1 SV=1	K3W4R4	Col14a1	193 kDa		10
59	Long-chain-specific acyl-CoA dehydrogenase, mitochondrial OS=Mus musculus OX=10090 GN=Acadl PE=1 SV=1	A0A0R4J083	Acadl	48 kDa		10
60	Interleukin enhancer-binding factor 2 OS=Mus musculus OX=10090 GN=Ilf2 PE=1 SV=1	Q9CXY6	Ilf2	43 kDa		10
61	ELAV-like protein 1 OS=Mus musculus OX=10090 GN=Elavl1 PE=1 SV=2	P70372	Elavl1	36 kDa		10
62	40S ribosomal protein S19 (Fragment) OS=Mus musculus OX=10090 GN=Rps19 PE=1 SV=8	D3YUG3 (+4)	Rps19	15 kDa		10
63	Alpha-internexin OS=Mus musculus OX=10090 GN=Ina PE=1 SV=3	P46660	Ina	55 kDa	TRUE	10
64	40S ribosomal protein S4, X isoform OS=Mus musculus OX=10090 GN=Rps4x PE=1 SV=2	P62702	Rps4x	30 kDa		9
65	Heterogeneous nuclear ribonucleoprotein M OS=Mus musculus OX=10090 GN=Hnrnpm PE=1 SV=1	B8JK32 (+1)	Hnrnpm	72 kDa		9
66	Interleukin enhancer-binding factor 3 OS=Mus musculus OX=10090 GN=Ilf3 PE=1 SV=2	Q9Z1X4 (+1)	Ilf3	96 kDa	TRUE	9
67	Heterogeneous nuclear ribonucleoprotein U-like protein 2 OS=Mus musculus OX=10090 GN=Hnrnpul2 PE=1 SV=2	Q00PI9	Hnrnpul2	85 kDa		9
68	Heterogeneous nuclear ribonucleoprotein Q OS=Mus musculus OX=10090 GN=Syncrip PE=1 SV=1	A0A0R4J259 (+4)	Syncrip	63 kDa	TRUE	9
69	Myosin-10 OS=Mus musculus OX=10090 GN=Myh10 PE=1 SV=1	Q3UH59	Myh10	233 kDa	TRUE	9
70	60S ribosomal protein L3 OS=Mus musculus OX=10090 GN=Rpl3 PE=1 SV=3	P27659	Rpl3	46 kDa		9
71	ATP-dependent RNA helicase DDX1 OS=Mus musculus OX=10090 GN=Ddx1 PE=1 SV=1	Q91VR5	Ddx1	83 kDa		9
72	60S ribosomal protein L18 OS=Mus musculus OX=10090 GN=Rpl18 PE=1 SV=3	P35980	Rpl18	22 kDa		9
73	ATP synthase subunit beta, mitochondrial OS=Mus musculus OX=10090 GN=Atp5f1b PE=1 SV=2	P56480	Atp5f1b	56 kDa		9
74	40S ribosomal protein S13 OS=Mus musculus OX=10090 GN=Rps13 PE=1 SV=2	P62301	Rps13	17 kDa		8
75	40S ribosomal protein S16 OS=Mus musculus OX=10090 GN=Rps16 PE=1 SV=4	P14131	Rps16	16 kDa		8
76	Cluster of 60S ribosomal protein L17 OS=Mus musculus OX=10090 GN=Rpl17 PE=1 SV=1 (Q6ZWZ7)	Q6ZWZ7 [3]	Rpl17	21 kDa	TRUE	8
77	40S ribosomal protein S14 OS=Mus musculus OX=10090 GN=Rps14 PE=1 SV=3	P62264	Rps14	16 kDa		8
78	Heterogeneous nuclear ribonucleoprotein H3 OS=Mus musculus OX=10090 GN=Hnrnph3 PE=1 SV=1	D3YWT1 (+1)	Hnrnph3	35 kDa	TRUE	7
79	60S ribosomal protein L6 OS=Mus musculus OX=10090 GN=Rpl6 PE=1 SV=3	P47911	Rpl6	34 kDa		7
80	40S ribosomal protein S9 OS=Mus musculus OX=10090 GN=Rps9 PE=1 SV=3	Q6ZWN5	Rps9	23 kDa		7
81	60S ribosomal protein L7 OS=Mus musculus OX=10090 GN=Rpl7 PE=1 SV=2	P14148	Rpl7	31 kDa		7
82	Endoplasmin OS=Mus musculus OX=10090 GN=Hsp90b1 PE=1 SV=2	P08113	Hsp90b1	92 kDa	TRUE	7
83	Cluster of Pyruvate kinase PKM OS=Mus musculus OX=10090 GN=Pkm PE=1 SV=4 (P52480)	P52480 [2]	Pkm	58 kDa	TRUE	7
84	DnaJ homolog subfamily C member 10 OS=Mus musculus OX=10090 GN=Dnajc10 PE=1 SV=2	Q9DC23	Dnajc10	91 kDa		7
85	60S ribosomal protein L13 OS=Mus musculus OX=10090 GN=Rpl13 PE=1 SV=3	P47963	Rpl13	24 kDa		7
86	60S ribosomal protein L23a OS=Mus musculus OX=10090 GN=Rpl23a PE=1 SV=1	P62751	Rpl23a	18 kDa		7
87	Heterochromatin protein 1-binding protein 3 OS=Mus musculus OX=10090 GN=Hp1bp3 PE=1 SV=1	Q3TEA8 (+4)	Hp1bp3	61 kDa		7
88	RNA transcription, translation and transport factor protein OS=Mus musculus OX=10090 GN=RTRAF PE=1 SV=1	Q9CQE8	RTRAF	28 kDa		7
89	Neurofilament heavy polypeptide OS=Mus musculus OX=10090 GN=Nefh PE=1 SV=3	P19246	Nefh	117 kDa	TRUE	7
90	Splicing factor, proline- and glutamine-rich OS=Mus musculus OX=10090 GN=Sfpq PE=1 SV=1	Q8VIJ6	Sfpq	75 kDa	TRUE	6
91	40S ribosomal protein S3 OS=Mus musculus OX=10090 GN=Rps3 PE=1 SV=1	P62908	Rps3	27 kDa		6
92	Cluster of Predicted gene 7324 OS=Mus musculus OX=10090 GN=Gm7324 PE=4 SV=1 (A0A2I3BRL8)	A0A2I3BRL8 [3]	Gm7324	42 kDa	TRUE	6
93	Myosin-14 OS=Mus musculus OX=10090 GN=Myh14 PE=1 SV=1	K3W4R2 (+3)	Myh14	229 kDa	TRUE	6
94	60S acidic ribosomal protein P0 OS=Mus musculus OX=10090 GN=Rplp0 PE=1 SV=3	P14869	Rplp0	34 kDa		6
95	Protein transport protein Sec23A OS=Mus musculus OX=10090 GN=Sec23a PE=1 SV=1	E9Q1S3 (+1)	Sec23a	83 kDa	TRUE	6
96	40S ribosomal protein S15a OS=Mus musculus OX=10090 GN=Rps15a PE=1 SV=2	P62245	Rps15a	15 kDa		6
97	Epiphycan OS=Mus musculus OX=10090 GN=Epyc PE=2 SV=1	P70186	Epyc	37 kDa		6
98	40S ribosomal protein S6 OS=Mus musculus OX=10090 GN=Rps6 PE=1 SV=1	P62754	Rps6	29 kDa		6
99	Receptor of activated protein C kinase 1 OS=Mus musculus OX=10090 GN=Rack1 PE=1 SV=3	P68040	Rack1	35 kDa		6
100	60S ribosomal protein L35 OS=Mus musculus OX=10090 GN=Rpl35 PE=1 SV=1	Q6ZWV7	Rpl35	15 kDa		6
101	40S ribosomal protein S25 OS=Mus musculus OX=10090 GN=Rps25 PE=1 SV=1	A0A1L1SQA8 (+1)	Rps25	10 kDa		6
102	Cluster of Immunoglobulin kappa variable 1-35 OS=Mus musculus OX=10090 GN=Igkv1-35 PE=4 SV=7 (A0A075B5N0)	A0A075B5N0 [8]	Igkv1-35	13 kDa	TRUE	6
103	60S ribosomal protein L24 OS=Mus musculus OX=10090 GN=Rpl24 PE=1 SV=2	Q8BP67	Rpl24	18 kDa		6
104	Cluster of RNA-binding protein 3 OS=Mus musculus OX=10090 GN=Rbm3 PE=1 SV=1 (O89086)	O89086 [3]	Rbm3	17 kDa	TRUE	6
105	Cluster of Unconventional myosin-VI OS=Mus musculus OX=10090 GN=Myo6 PE=1 SV=1 (E9PVU0)	E9PVU0 [4]	Myo6	146 kDa	TRUE	5
106	Cluster of Polyadenylate-binding protein 1 OS=Mus musculus OX=10090 GN=Pabpc1 PE=1 SV=2 (P29341)	P29341 [3]	Pabpc1	71 kDa	TRUE	5
107	Cluster of Heat shock protein HSP 90-beta OS=Mus musculus OX=10090 GN=Hsp90ab1 PE=1 SV=3 (P11499)	P11499 [2]	Hsp90ab1	83 kDa	TRUE	5
108	40S ribosomal protein S3a OS=Mus musculus OX=10090 GN=Rps3a PE=1 SV=3	P97351	Rps3a	30 kDa		5
109	Matrin-3 OS=Mus musculus OX=10090 GN=Matr3 PE=1 SV=1	Q8K310	Matr3	95 kDa		5
110	RNA-binding protein Raly (Fragment) OS=Mus musculus OX=10090 GN=Raly PE=1 SV=1	A2AU62 (+2)	Raly	32 kDa		5
111	Myelin basic protein (Fragment) OS=Mus musculus OX=10090 GN=Mbp PE=1 SV=1	F6RT34 (+4)	Mbp	23 kDa		5
112	40S ribosomal protein S2 OS=Mus musculus OX=10090 GN=Rps2 PE=1 SV=3	P25444	Rps2	31 kDa		5
113	60S ribosomal protein L27 OS=Mus musculus OX=10090 GN=Rpl27 PE=1 SV=2	P61358	Rpl27	16 kDa		5
114	Ribosomal protein L9, pseudogene 6 OS=Mus musculus OX=10090 GN=Rpl9-ps6 PE=4 SV=1	A0A140T8T4 (+1)	Rpl9-ps6	22 kDa		5
115	Cluster of ADP-ribosylation factor 3 OS=Mus musculus OX=10090 GN=Arf3 PE=2 SV=2 (P61205)	P61205 [3]	Arf3	21 kDa	TRUE	5
116	Cluster of TAR DNA-binding protein 43 OS=Mus musculus OX=10090 GN=Tardbp PE=1 SV=1 (Q921F2)	Q921F2 [3]	Tardbp	45 kDa	TRUE	5
117	Ig gamma-1 chain C region secreted form (Fragment) OS=Mus musculus OX=10090 GN=Ighg1 PE=1 SV=1	A0A075B5P4 (+1)	Ighg1	36 kDa		5
118	60S acidic ribosomal protein P2 OS=Mus musculus OX=10090 GN=Rplp2 PE=1 SV=3	P99027	Rplp2	12 kDa		5
119	60S ribosomal protein L8 OS=Mus musculus OX=10090 GN=Rpl8 PE=1 SV=2	P62918	Rpl8	28 kDa		5
120	Non-POU domain-containing octamer-binding protein OS=Mus musculus OX=10090 GN=Nono PE=1 SV=3	Q99K48	Nono	55 kDa	TRUE	5
121	Cluster of 60S ribosomal protein L14 OS=Mus musculus OX=10090 GN=Rpl14 PE=1 SV=3 (Q9CR57)	Q9CR57 [2]	Rpl14	24 kDa	TRUE	5
122	60S ribosomal protein L27a OS=Mus musculus OX=10090 GN=Rpl27a PE=1 SV=5	P14115	Rpl27a	17 kDa		5
123	TBC1 domain family, member 16 OS=Mus musculus OX=10090 GN=Tbc1d16 PE=1 SV=1	A2ABG4 (+1)	Tbc1d16	87 kDa		5
124	Ribosomal protein OS=Mus musculus OX=10090 GN=Rpl10a PE=1 SV=1	Q5XJF6	Rpl10a	25 kDa		4
125	40S ribosomal protein S7 OS=Mus musculus OX=10090 GN=Gm9493 PE=3 SV=1	F6SVV1 (+1)	Gm9493	22 kDa		4
126	2',3'-cyclic-nucleotide 3'-phosphodiesterase OS=Mus musculus OX=10090 GN=Cnp PE=1 SV=3	P16330 (+1)	Cnp	47 kDa		4
127	Dolichyl-diphosphooligosaccharide--protein glycosyltransferase subunit 1 OS=Mus musculus OX=10090 GN=Rpn1 PE=1 SV=1	Q91YQ5	Rpn1	69 kDa		4
128	Myosin light polypeptide 6 OS=Mus musculus OX=10090 GN=Myl6 PE=1 SV=1	A0A1W2P6F6 (+3)	Myl6	17 kDa		4
129	Peroxiredoxin-1 (Fragment) OS=Mus musculus OX=10090 GN=Prdx1 PE=1 SV=8	B1AXW5 (+2)	Prdx1	19 kDa		4
130	E3 ubiquitin-protein ligase TRIM21 OS=Mus musculus OX=10090 GN=Trim21 PE=1 SV=1	Q3U7K7 (+1)	Trim21	53 kDa		4
131	Glycogen phosphorylase, brain form OS=Mus musculus OX=10090 GN=Pygb PE=1 SV=3	Q8CI94	Pygb	97 kDa		4
132	Glutaminyl-peptide cyclotransferase OS=Mus musculus OX=10090 GN=Qpct PE=1 SV=1	A0A0R4J0G6 (+1)	Qpct	41 kDa		4
133	U1 small nuclear ribonucleoprotein A (Fragment) OS=Mus musculus OX=10090 GN=Snrpa PE=1 SV=1	D3Z0S6	Snrpa	27 kDa	TRUE	4
134	60S ribosomal protein L15 OS=Mus musculus OX=10090 GN=Rpl15 PE=2 SV=4	Q9CZM2	Rpl15	24 kDa		4
135	Cluster of Protein FAM98B OS=Mus musculus OX=10090 GN=Fam98b PE=1 SV=1 (Q80VD1)	Q80VD1 [2]	Fam98b	45 kDa	TRUE	4
136	Alpha globin 1 OS=Mus musculus OX=10090 GN=Hba-a1 PE=1 SV=1	Q91VB8	Hba-a1	15 kDa		4
137	Ribosomal protein L19 OS=Mus musculus OX=10090 GN=Rpl19 PE=1 SV=1	A2A547 (+1)	Rpl19	23 kDa		4
138	Phosphatidylethanolamine-binding protein 1 OS=Mus musculus OX=10090 GN=Pebp1 PE=1 SV=3	P70296	Pebp1	21 kDa		4
139	Adenosylhomocysteinase OS=Mus musculus OX=10090 GN=Ahcy PE=1 SV=3	P50247	Ahcy	48 kDa		4
140	Small nuclear ribonucleoprotein Sm D2 OS=Mus musculus OX=10090 GN=Snrpd2 PE=1 SV=1	P62317	Snrpd2	14 kDa		4
141	40S ribosomal protein S23 OS=Mus musculus OX=10090 GN=Rps23 PE=1 SV=3	P62267	Rps23	16 kDa		4
142	60S ribosomal protein L31 OS=Mus musculus OX=10090 GN=Rpl31 PE=1 SV=1	P62900	Rpl31	14 kDa		4
143	60S ribosomal protein L10 (Fragment) OS=Mus musculus OX=10090 GN=Rpl10 PE=1 SV=1	I7HLV2 (+1)	Rpl10	23 kDa		4
144	Predicted gene 10036 OS=Mus musculus OX=10090 GN=Gm10036 PE=3 SV=1	E9PYL9 (+2)	Gm10036	20 kDa		4
145	Ras GTPase-activating-like protein IQGAP1 OS=Mus musculus OX=10090 GN=Iqgap1 PE=1 SV=2	Q9JKF1	Iqgap1	189 kDa	TRUE	3
146	Cluster of Nuclease-sensitive element-binding protein 1 OS=Mus musculus OX=10090 GN=Ybx1 PE=1 SV=3 (P62960)	P62960 [5]	Ybx1	36 kDa	TRUE	3
147	40S ribosomal protein S20 OS=Mus musculus OX=10090 GN=Rps20 PE=1 SV=1	P60867	Rps20	13 kDa		3
148	Peroxiredoxin-2 OS=Mus musculus OX=10090 GN=Prdx2 PE=1 SV=3	Q61171	Prdx2	22 kDa		3
149	Annexin OS=Mus musculus OX=10090 GN=Anxa7 PE=1 SV=1	A0A2C9F2D2 (+1)	Anxa7	52 kDa		3
150	Raftlin-2 OS=Mus musculus OX=10090 GN=Rftn2 PE=1 SV=3	Q8CHX7	Rftn2	55 kDa		3
151	Biliverdin reductase A OS=Mus musculus OX=10090 GN=Blvra PE=1 SV=1	Q9CY64	Blvra	34 kDa		3
152	Protein disulfide-isomerase A3 OS=Mus musculus OX=10090 GN=Pdia3 PE=1 SV=2	P27773	Pdia3	57 kDa		3
153	Transcription intermediary factor 1-beta OS=Mus musculus OX=10090 GN=Trim28 PE=1 SV=3	Q62318	Trim28	89 kDa		3
154	Dihydropyrimidinase-related protein 2 OS=Mus musculus OX=10090 GN=Dpysl2 PE=1 SV=2	O08553	Dpysl2	62 kDa	TRUE	3
155	Cluster of ATP synthase subunit O, mitochondrial OS=Mus musculus OX=10090 GN=Atp5o PE=1 SV=1 (Q9DB20)	Q9DB20 [2]	Atp5o	23 kDa	TRUE	3
156	Dihydrolipoyllysine-residue acetyltransferase component of pyruvate dehydrogenase complex, mitochondrial OS=Mus musculus OX=10090 GN=Dlat PE=1 SV=2	Q8BMF4	Dlat	68 kDa		3
157	DAZ associated protein 1, isoform CRA_b OS=Mus musculus OX=10090 GN=Dazap1 PE=1 SV=1	Q3UGB5 (+2)	Dazap1	43 kDa		3
158	Cluster of 40S ribosomal protein SA OS=Mus musculus OX=10090 GN=Rpsa PE=1 SV=1 (A0A1L1SUK3)	A0A1L1SUK3 [2]	Rpsa	15 kDa	TRUE	3
159	Peptidyl-prolyl cis-trans isomerase B OS=Mus musculus OX=10090 GN=Ppib PE=1 SV=2	P24369	Ppib	24 kDa		3
160	PDZ domain-containing protein GIPC3 OS=Mus musculus OX=10090 GN=Gipc3 PE=1 SV=1	Q8R5M0	Gipc3	32 kDa		3
161	60S ribosomal protein L30 OS=Mus musculus OX=10090 GN=Rpl30 PE=1 SV=2	P62889	Rpl30	13 kDa		3
162	Gelsolin OS=Mus musculus OX=10090 GN=Gsn PE=1 SV=3	P13020 (+1)	Gsn	86 kDa		3
163	Serine/arginine-rich splicing factor 7 OS=Mus musculus OX=10090 GN=Srsf7 PE=1 SV=1	Q8BL97 (+3)	Srsf7	31 kDa	TRUE	3
164	Beta-globin OS=Mus musculus OX=10090 GN=Hbb-bs PE=1 SV=1	A8DUK4 (+1)	Hbb-bs	16 kDa		3
165	60S ribosomal protein L22 OS=Mus musculus OX=10090 GN=Rpl22 PE=1 SV=2	P67984	Rpl22	15 kDa		3
166	Serine/arginine-rich splicing factor 10 OS=Mus musculus OX=10090 GN=Srsf10 PE=1 SV=2	Q9R0U0 (+1)	Srsf10	31 kDa		3
167	Cofilin-1 OS=Mus musculus OX=10090 GN=Cfl1 PE=1 SV=3	P18760	Cfl1	19 kDa		3
168	THO complex subunit 4 OS=Mus musculus OX=10090 GN=Alyref PE=1 SV=3	O08583	Alyref	27 kDa		3
169	Constitutive coactivator of PPAR-gamma-like protein 1 OS=Mus musculus OX=10090 GN=FAM120A PE=1 SV=2	Q6A0A9	FAM120A	122 kDa		3
170	Protein transport protein Sec23B OS=Mus musculus OX=10090 GN=Sec23b PE=1 SV=1	Q9D662	Sec23b	86 kDa	TRUE	3
171	Histone H1.0 OS=Mus musculus OX=10090 GN=H1f0 PE=2 SV=4	P10922	H1f0	21 kDa		3
172	Core histone macro-H2A.1 OS=Mus musculus OX=10090 GN=H2afy PE=1 SV=3	Q9QZQ8 (+1)	H2afy	40 kDa	TRUE	3
173	60S ribosomal protein L12 OS=Mus musculus OX=10090 GN=Rpl12 PE=1 SV=2	P35979	Rpl12	18 kDa		3
174	Beta-tectorin OS=Mus musculus OX=10090 GN=Tectb PE=4 SV=1	D3Z3Y6 (+2)	Tectb	38 kDa		3
175	40S ribosomal protein S26 OS=Mus musculus OX=10090 GN=Rps26 PE=1 SV=3	P62855	Rps26	13 kDa		3
176	Nucleolin OS=Mus musculus OX=10090 GN=Ncl PE=1 SV=2	P09405	Ncl	77 kDa		3
177	Sorcin OS=Mus musculus OX=10090 GN=Sri PE=1 SV=1	Q6P069 (+1)	Sri	22 kDa		3
178	Collagen alpha-1(II) chain OS=Mus musculus OX=10090 GN=Col2a1 PE=1 SV=2	P28481 (+6)	Col2a1	142 kDa		3
179	Histone H3.2 OS=Mus musculus OX=10090 GN=Hist2h3c1 PE=1 SV=1	A0A1W2P768 (+5)	Hist2h3c1	20 kDa		3
180	Small nuclear ribonucleoprotein Sm D3 OS=Mus musculus OX=10090 GN=Snrpd3 PE=1 SV=1	P62320	Snrpd3	14 kDa		3
181	Basement membrane-specific heparan sulfate proteoglycan core protein OS=Mus musculus OX=10090 GN=Hspg2 PE=1 SV=1	E9PZ16	Hspg2	470 kDa		2
182	Cluster of Eukaryotic initiation factor 4A-I OS=Mus musculus OX=10090 GN=Eif4a1 PE=1 SV=1 (P60843)	P60843 [4]	Eif4a1	46 kDa	TRUE	2
183	Transitional endoplasmic reticulum ATPase OS=Mus musculus OX=10090 GN=Vcp PE=1 SV=4	Q01853	Vcp	89 kDa		2
184	Casein kinase II subunit alpha OS=Mus musculus OX=10090 GN=Csnk2a1 PE=1 SV=2	Q60737	Csnk2a1	45 kDa		2
185	Cluster of 14-3-3 protein epsilon OS=Mus musculus OX=10090 GN=Ywhae PE=1 SV=1 (P62259)	P62259 [4]	Ywhae	29 kDa	TRUE	2
186	tRNA-splicing ligase RtcB homolog OS=Mus musculus OX=10090 GN=Rtcb PE=1 SV=1	Q99LF4	Rtcb	55 kDa		2
187	Cluster of Eukaryotic translation initiation factor 2 subunit 3, X-linked OS=Mus musculus OX=10090 GN=Eif2s3x PE=1 SV=2 (Q9Z0N1)	Q9Z0N1 [2]	Eif2s3x	51 kDa	TRUE	2
188	rRNA 2'-O-methyltransferase fibrillarin OS=Mus musculus OX=10090 GN=Fbl PE=1 SV=2	P35550	Fbl	34 kDa		2
189	Filamin-B OS=Mus musculus OX=10090 GN=Flnb PE=1 SV=3	Q80X90	Flnb	278 kDa	TRUE	2
190	Cluster of Transcription activator BRG1 OS=Mus musculus OX=10090 GN=Smarca4 PE=1 SV=1 (A0A0R4J170)	A0A0R4J170 [8]	Smarca4	182 kDa	TRUE	2
191	Galactocerebrosidase OS=Mus musculus OX=10090 GN=Galc PE=1 SV=2	P54818	Galc	77 kDa		2
192	Pyruvate dehydrogenase E1 component subunit beta, mitochondrial OS=Mus musculus OX=10090 GN=Pdhb PE=1 SV=1	Q9D051	Pdhb	39 kDa		2
193	40S ribosomal protein S24 OS=Mus musculus OX=10090 GN=Rps24 PE=1 SV=1	A0A286YEB7 (+3)	Rps24	14 kDa		2
194	Immunoglobulin kappa constant OS=Mus musculus OX=10090 GN=Igkc PE=1 SV=2	P01837	Igkc	12 kDa		2
195	Cold-inducible RNA-binding protein OS=Mus musculus OX=10090 GN=Cirbp PE=1 SV=1	P60824	Cirbp	19 kDa		2
196	Spermatid perinuclear RNA-binding protein OS=Mus musculus OX=10090 GN=Strbp PE=1 SV=1	Q91WM1 (+1)	Strbp	74 kDa	TRUE	2
197	Small nuclear ribonucleoprotein Sm D1 OS=Mus musculus OX=10090 GN=Snrpd1 PE=1 SV=1	P62315	Snrpd1	13 kDa		2
198	Pre-mRNA-splicing factor ATP-dependent RNA helicase DHX15 OS=Mus musculus OX=10090 GN=Dhx15 PE=1 SV=2	O35286	Dhx15	91 kDa		2
199	Lamin-B1 OS=Mus musculus OX=10090 GN=Lmnb1 PE=1 SV=3	P14733	Lmnb1	67 kDa		2
200	40S ribosomal protein S10 OS=Mus musculus OX=10090 GN=Rps10 PE=1 SV=1	P63325	Rps10	19 kDa		2
201	KH domain-containing, RNA-binding, signal transduction-associated protein 1 OS=Mus musculus OX=10090 GN=Khdrbs1 PE=1 SV=2	Q60749	Khdrbs1	48 kDa		2
202	Reticulocalbin-2 OS=Mus musculus OX=10090 GN=Rcn2 PE=1 SV=1	Q8BP92	Rcn2	37 kDa		2
203	40S ribosomal protein S17 OS=Mus musculus OX=10090 GN=Rps17 PE=1 SV=2	P63276	Rps17	16 kDa		2
204	Cluster of Alpha-enolase OS=Mus musculus OX=10090 GN=Eno1 PE=1 SV=3 (P17182)	P17182 [7]	Eno1	47 kDa	TRUE	2
205	Protein disulfide-isomerase A6 OS=Mus musculus OX=10090 GN=Pdia6 PE=1 SV=1	Q3TML0	Pdia6	49 kDa		2
206	Histone H1.5 OS=Mus musculus OX=10090 GN=Hist1h1b PE=1 SV=2	P43276	Hist1h1b	23 kDa		2
207	Cluster of Predicted gene 45713 OS=Mus musculus OX=10090 GN=Gm45713 PE=2 SV=1 (A0A1B0GS68)	A0A1B0GS68 [4]	Gm45713	51 kDa	TRUE	2
208	Ras-related protein Rab-2A OS=Mus musculus OX=10090 GN=Rab2a PE=1 SV=1	P53994 (+2)	Rab2a	24 kDa		2
209	RNA-binding protein 39 OS=Mus musculus OX=10090 GN=Rbm39 PE=1 SV=1	E9Q8F0 (+4)	Rbm39	47 kDa		2
210	General transcription factor II-I OS=Mus musculus OX=10090 GN=Gtf2i PE=1 SV=1	G3UYD0 (+7)	Gtf2i	103 kDa		2
211	Leucine-rich repeat-containing protein 59 OS=Mus musculus OX=10090 GN=Lrrc59 PE=1 SV=1	Q922Q8	Lrrc59	35 kDa		2
212	Keratin, type II cytoskeletal 1 OS=Mus musculus OX=10090 GN=Krt1 PE=1 SV=4	P04104	Krt1	66 kDa		2
213	Serine/arginine-rich splicing factor 3 OS=Mus musculus OX=10090 GN=Srsf3 PE=1 SV=1	P84104 (+1)	Srsf3	19 kDa	TRUE	2
214	Chondroadherin-like protein OS=Mus musculus OX=10090 GN=Chadl PE=1 SV=1	E9Q7T7	Chadl	81 kDa		2
215	Profilin-1 OS=Mus musculus OX=10090 GN=Pfn1 PE=1 SV=2	P62962	Pfn1	15 kDa		2
216	Serine/arginine-rich splicing factor 6 OS=Mus musculus OX=10090 GN=Srsf6 PE=1 SV=1	Q3TWW8	Srsf6	39 kDa	TRUE	2
217	Serum albumin OS=Mus musculus OX=10090 GN=Alb PE=1 SV=3	P07724	Alb	69 kDa		2
218	Estradiol 17-beta-dehydrogenase 11 OS=Mus musculus OX=10090 GN=Hsd17b11 PE=1 SV=1	Q9EQ06 (+1)	Hsd17b11	33 kDa		2
219	Zona pellucida-like domain-containing protein 1 OS=Mus musculus OX=10090 GN=Zpld1 PE=2 SV=1	Q8BGZ8	Zpld1	45 kDa		2
220	Calmodulin-2 OS=Mus musculus OX=10090 GN=Calm2 PE=1 SV=1	P0DP27 (+1)	Calm2	17 kDa		2
221	Peptidyl-prolyl cis-trans isomerase FKBP10 OS=Mus musculus OX=10090 GN=Fkbp10 PE=1 SV=2	Q61576	Fkbp10	65 kDa		2
222	Myosin regulatory light chain 12B OS=Mus musculus OX=10090 GN=Myl12b PE=1 SV=2	Q3THE2 (+1)	Myl12b	20 kDa		2
223	60S ribosomal protein L37a OS=Mus musculus OX=10090 GN=Rpl37a PE=1 SV=2	P61514	Rpl37a	10 kDa		2
224	Immunoglobulin heavy variable V8-12 OS=Mus musculus OX=10090 GN=Ighv8-12 PE=4 SV=1	A0A075B5X8 (+1)	Ighv8-12	11 kDa		2
225	Lamina-associated polypeptide 2, isoforms beta/delta/epsilon/gamma OS=Mus musculus OX=10090 GN=Tmpo PE=1 SV=4	Q61029 (+1)	Tmpo	50 kDa	TRUE	2
226	Nucleosome assembly protein 1-like 1 OS=Mus musculus OX=10090 GN=Nap1l1 PE=1 SV=1	E9PW66 (+3)	Nap1l1	49 kDa		2
227	Alpha actinin 1a OS=Mus musculus OX=10090 GN=Actn1 PE=1 SV=1	A1BN54 (+1)	Actn1	103 kDa	TRUE	2
228	H1 histone family, member X OS=Mus musculus OX=10090 GN=H1fx PE=1 SV=1	Q80ZM5	H1fx	20 kDa		2
229	Alpha-actinin-4 OS=Mus musculus OX=10090 GN=Actn4 PE=1 SV=1	A0A1L1SV25 (+1)	Actn4	107 kDa	TRUE	2
230	Far upstream element-binding protein 1 OS=Mus musculus OX=10090 GN=Fubp1 PE=1 SV=1	A0A0G2JFY5 (+5)	Fubp1	69 kDa		2
231	T-complex protein 1 subunit alpha OS=Mus musculus OX=10090 GN=Tcp1 PE=1 SV=3	P11983	Tcp1	60 kDa		1
232	Cytoplasmic dynein 1 heavy chain 1 OS=Mus musculus OX=10090 GN=Dync1h1 PE=1 SV=2	Q9JHU4	Dync1h1	532 kDa		1
233	Fibronectin OS=Mus musculus OX=10090 GN=Fn1 PE=1 SV=1	A0A087WR50 (+3)	Fn1	263 kDa		1
234	Sec24-related gene family, member C (S. cerevisiae) OS=Mus musculus OX=10090 GN=Sec24c PE=1 SV=1	A0A286YDI8 (+1)	Sec24c	112 kDa		1
235	RNA-binding protein 14 OS=Mus musculus OX=10090 GN=Rbm14 PE=1 SV=1	Q8C2Q3	Rbm14	69 kDa		1
236	Zinc finger protein 326 OS=Mus musculus OX=10090 GN=Zfp326 PE=1 SV=1	A0A0R4J098 (+1)	Zfp326	65 kDa		1
237	Vigilin OS=Mus musculus OX=10090 GN=Hdlbp PE=1 SV=1	Q8VDJ3	Hdlbp	142 kDa		1
238	U1 small nuclear ribonucleoprotein 70 kDa OS=Mus musculus OX=10090 GN=Snrnp70 PE=1 SV=2	Q62376	Snrnp70	52 kDa		1
239	Sphingosine-1-phosphate lyase 1 OS=Mus musculus OX=10090 GN=Sgpl1 PE=1 SV=1	Q8R0X7	Sgpl1	64 kDa		1
240	Reticulocalbin-1 OS=Mus musculus OX=10090 GN=Rcn1 PE=1 SV=1	Q05186	Rcn1	38 kDa		1
241	ATP synthase subunit gamma OS=Mus musculus OX=10090 GN=Atp5c1 PE=1 SV=1	A2AKU9 (+2)	Atp5c1	33 kDa		1
242	Lupus La protein homolog OS=Mus musculus OX=10090 GN=Ssb PE=1 SV=1	P32067	Ssb	48 kDa		1
243	Collagen alpha-1(XI) chain (Fragment) OS=Mus musculus OX=10090 GN=Col11a1 PE=1 SV=8	E9PVT8 (+1)	Col11a1	62 kDa		1
244	PDZ domain-containing protein GIPC1 OS=Mus musculus OX=10090 GN=Gipc1 PE=1 SV=1	Q9Z0G0	Gipc1	36 kDa		1
245	Histone-arginine methyltransferase CARM1 OS=Mus musculus OX=10090 GN=Carm1 PE=1 SV=1	D3YUP1 (+2)	Carm1	70 kDa		1
246	Cluster of Alpha-centractin OS=Mus musculus OX=10090 GN=Actr1a PE=1 SV=1 (P61164)	P61164 [2]	Actr1a	43 kDa	TRUE	1
247	Serine/arginine-rich-splicing factor 1 OS=Mus musculus OX=10090 GN=Srsf1 PE=1 SV=1	H7BX95 (+3)	Srsf1	28 kDa		1
248	Destrin OS=Mus musculus OX=10090 GN=Dstn PE=1 SV=3	Q9R0P5	Dstn	19 kDa		1
249	AP-2 complex subunit mu OS=Mus musculus OX=10090 GN=Ap2m1 PE=1 SV=1	P84091 (+1)	Ap2m1	50 kDa		1
250	Fragile X mental retardation syndrome-related protein 1 OS=Mus musculus OX=10090 GN=Fxr1 PE=1 SV=1	A0A0G2JEP0 (+8)	Fxr1	64 kDa	TRUE	1
251	Plasminogen activator inhibitor 1 RNA-binding protein OS=Mus musculus OX=10090 GN=Serbp1 PE=1 SV=1	A0A0N4SV32 (+4)	Serbp1	40 kDa		1
252	High affinity immunoglobulin gamma Fc receptor I OS=Mus musculus OX=10090 GN=Fcgr1 PE=1 SV=1	P26151	Fcgr1	45 kDa		1
253	Interferon-inducible double-stranded RNA-dependent protein kinase activator A OS=Mus musculus OX=10090 GN=Prkra PE=1 SV=1	Q9WTX2	Prkra	34 kDa		1
254	Eukaryotic translation initiation factor 2 subunit 2 OS=Mus musculus OX=10090 GN=Eif2s2 PE=1 SV=1	Q99L45	Eif2s2	38 kDa		1
255	Emerin OS=Mus musculus OX=10090 GN=Emd PE=1 SV=1	O08579	Emd	29 kDa		1
256	Succinate dehydrogenase [ubiquinone] flavoprotein subunit, mitochondrial OS=Mus musculus OX=10090 GN=Sdha PE=1 SV=1	Q8K2B3	Sdha	73 kDa		1
257	Sorting nexin-9 OS=Mus musculus OX=10090 GN=Snx9 PE=1 SV=1	Q91VH2	Snx9	67 kDa		1
258	Nucleophosmin OS=Mus musculus OX=10090 GN=Npm1 PE=1 SV=1	Q5SQB0 (+1)	Npm1	30 kDa		1
259	Sec24-related gene family, member D (S. cerevisiae) OS=Mus musculus OX=10090 GN=Sec24d PE=1 SV=1	Q6NXL1	Sec24d	113 kDa		1
260	60S ribosomal protein L36 OS=Mus musculus OX=10090 GN=Rpl36 PE=1 SV=1	Q6ZWZ4	Rpl36	12 kDa		1
261	BTB/POZ domain-containing protein KCTD12 OS=Mus musculus OX=10090 GN=Kctd12 PE=1 SV=1	A0A0R4J2B2 (+1)	Kctd12	36 kDa		1
262	Annexin OS=Mus musculus OX=10090 GN=Anxa6 PE=1 SV=1	F8WIT2 (+1)	Anxa6	75 kDa		1
263	Glutathione S-transferase P 1 OS=Mus musculus OX=10090 GN=Gstp1 PE=1 SV=2	P19157 (+1)	Gstp1	24 kDa		1
264	Protein transport protein Sec31A OS=Mus musculus OX=10090 GN=Sec31a PE=1 SV=2	Q3UPL0 (+2)	Sec31a	134 kDa		1
265	Small nuclear ribonucleoprotein G OS=Mus musculus OX=10090 GN=Snrpg PE=1 SV=1	P62309	Snrpg	8 kDa		1
266	Protein cereblon OS=Mus musculus OX=10090 GN=Crbn PE=1 SV=1	Q8C7D2 (+2)	Crbn	51 kDa		1
267	Transcriptional activator protein Pur-alpha OS=Mus musculus OX=10090 GN=Pura PE=1 SV=1	P42669	Pura	35 kDa		1
268	Eukaryotic translation elongation factor 1 beta 2 OS=Mus musculus OX=10090 GN=Eef1b2 PE=1 SV=1	A0A087WS46 (+1)	Eef1b2	20 kDa		1
269	Transforming growth factor-beta-induced protein ig-h3 OS=Mus musculus OX=10090 GN=Tgfbi PE=1 SV=1	P82198	Tgfbi	75 kDa		1
270	40S ribosomal protein S28 (Fragment) OS=Mus musculus OX=10090 GN=Rps28 PE=1 SV=1	G3UYV7 (+1)	Rps28	6 kDa		1
271	Putative helicase MOV-10 OS=Mus musculus OX=10090 GN=Mov10 PE=1 SV=2	D3YVL0 (+3)	Mov10	121 kDa		1
272	60S ribosomal protein L18a OS=Mus musculus OX=10090 GN=Rpl18a PE=1 SV=1	A0A1D5RLW5 (+1)	Rpl18a	17 kDa		1
273	U2 small nuclear ribonucleoprotein A' OS=Mus musculus OX=10090 GN=Snrpa1 PE=1 SV=2	P57784	Snrpa1	28 kDa		1
274	Protein-L-isoaspartate O-methyltransferase OS=Mus musculus OX=10090 GN=Pcmt1 PE=1 SV=1	E0CYV0 (+4)	Pcmt1	30 kDa		1
275	DNA-directed RNA polymerase II subunit RPB3 OS=Mus musculus OX=10090 GN=Polr2c PE=1 SV=1	A0A1D5RML8 (+1)	Polr2c	48 kDa		1
276	Matrilin-4 OS=Mus musculus OX=10090 GN=Matn4 PE=1 SV=1	F2Z3U4 (+3)	Matn4	69 kDa		1
277	Zinc finger RNA-binding protein OS=Mus musculus OX=10090 GN=Zfr PE=1 SV=2	O88532	Zfr	117 kDa		1
278	60 kDa heat shock protein, mitochondrial OS=Mus musculus OX=10090 GN=Hspd1 PE=1 SV=1	P63038	Hspd1	61 kDa		1
279	RNA-binding protein Musashi homolog 2 OS=Mus musculus OX=10090 GN=Msi2 PE=1 SV=1	Q920Q6 (+2)	Msi2	37 kDa		1
280	Galactokinase OS=Mus musculus OX=10090 GN=Galk1 PE=1 SV=2	Q9R0N0	Galk1	42 kDa		1
281	Protein-lysine 6-oxidase OS=Mus musculus OX=10090 GN=Lox PE=1 SV=1	P28301	Lox	47 kDa		1
282	UDP-glucose:glycoprotein glucosyltransferase 1 OS=Mus musculus OX=10090 GN=Uggt1 PE=1 SV=4	Q6P5E4	Uggt1	176 kDa		1
283	Aspartate--tRNA ligase, cytoplasmic OS=Mus musculus OX=10090 GN=Dars PE=1 SV=2	Q922B2	Dars	57 kDa		1
284	60S ribosomal protein L35a OS=Mus musculus OX=10090 GN=Rpl35a PE=1 SV=2	O55142	Rpl35a	13 kDa		1
285	Tight junction protein ZO-1 OS=Mus musculus OX=10090 GN=Tjp1 PE=1 SV=2	P39447	Tjp1	195 kDa		1
286	Small nuclear ribonucleoprotein E OS=Mus musculus OX=10090 GN=Snrpe PE=1 SV=1	P62305	Snrpe	11 kDa		1
287	Serine/threonine-protein phosphatase PGAM5, mitochondrial OS=Mus musculus OX=10090 GN=Pgam5 PE=1 SV=1	Q8BX10 (+1)	Pgam5	32 kDa		1
288	40S ribosomal protein S30 OS=Mus musculus OX=10090 GN=Fau PE=1 SV=1	P62862 (+1)	Fau	7 kDa		1
289	Biglycan OS=Mus musculus OX=10090 GN=Bgn PE=1 SV=1	P28653	Bgn	42 kDa		1
290	Phosphoglycerate kinase 1 OS=Mus musculus OX=10090 GN=Pgk1 PE=1 SV=4	P09411	Pgk1	45 kDa		1
291	MCG140784 OS=Mus musculus OX=10090 GN=Try10 PE=1 SV=1	Q792Z1	Try10	26 kDa		1
292	40S ribosomal protein S11 OS=Mus musculus OX=10090 GN=Rps11 PE=1 SV=1	A0A1B0GRR3 (+1)	Rps11	15 kDa		1
293	U5 small nuclear ribonucleoprotein 200 kDa helicase OS=Mus musculus OX=10090 GN=Snrnp200 PE=1 SV=1	Q6P4T2	Snrnp200	245 kDa		1
294	Ubiquitin associated protein 2-like, isoform CRA_g OS=Mus musculus OX=10090 GN=Ubap2l PE=1 SV=1	A0A0G2JDV6 (+6)	Ubap2l	112 kDa		1
295	40S ribosomal protein S15 OS=Mus musculus OX=10090 GN=Rps15 PE=1 SV=1	D3YTQ9 (+1)	Rps15	14 kDa		1
296	Cytoskeleton-associated protein 4 OS=Mus musculus OX=10090 GN=Ckap4 PE=1 SV=2	Q8BMK4	Ckap4	64 kDa		1
297	Cartilage matrix protein OS=Mus musculus OX=10090 GN=Matn1 PE=2 SV=2	P51942	Matn1	54 kDa		1
298	Cytochrome c oxidase subunit NDUFA4 OS=Mus musculus OX=10090 GN=Ndufa4 PE=1 SV=1	A0A0N4SVQ1 (+1)	Ndufa4	6 kDa		1
END OF FILE

## Sheet: Publication report
LMO7 KO pulldown OC, Publication report created on 12/27/2018
Experiment: LMO7 KO pulldown OC
	Peak List Generator: unknown
		Version: unknown
		Charge States Calculated: unknown
		Deisotoped: unknown
		Textual Annotation: unknown
	Database Set: 1 Database
		Database Name: Mouse_UniProt_20180208.fasta
			Version: unknown
			Taxonomy: All Entries
			Number of Proteins: 61203
		Does database contain common contaminants?: unknown
	Search Engine Set: 1 Search Engine
		Search Engine: Sequest (XCorr Only)
			Version: IseNode in Proteome Discoverer 2.2.0.388
			Samples: All Samples
			Fragment Tolerance: 0.020 Da (Monoisotopic)
			Parent Tolerance: 10.0 PPM (Monoisotopic)
			Fixed Modifications: +57 on C (Carbamidomethyl)
			Variable Modifications: +16 on M (Oxidation)
			Database: Mouse_UniProt_20180208.fasta (unknown version, 61203 entries)
			Digestion Enzyme: Trypsin
			Max Missed Cleavages: 1
			Probability Model:
				q181128q02: LFDR Model, Classifier data: Bayes, Good (50%) m:3.19/s:0.848 m:0.673/s:0.131 m:3.19/s:0.848 m:NA m:NA m:NA, Bad (50%) m:1.29/s:0.232 m:0.173/s:0.134 m:1.29/s:0.232 m:NA m:NA m:NA [all charge states]
	Scaffold: Version: Scaffold_4.8.8
		Modification Metadata Set: 2334 modifications
			Source: C:\Program Files\Scaffold 4\parameters\unimod.xml
			Comment:
		Protein Grouping Strategy: Experiment-wide grouping with protein cluster analysis
		Peptide Thresholds: 60.0% minimum and
		Protein Thresholds: 99.0% minimum and 1 peptide minimum
		Peptide FDR: 0.0% (Decoy)
		Protein FDR: 0.0% (Decoy)
		GO Annotation Source(s): goa_uniprot_all.gaf (downloaded Oct 2, 2018)
		Alternate ID Source(s): FASTA:UniProt/Swiss-Prot Alt. Accession (UniProtKB)
