# Supplementary material for: LMO7 deficiency reveals the significance of the cuticular plate for hearing function
Source: Nat Commun. 2019 Mar 8;10:1117. doi: 10.1038/s41467-019-09074-4 (PMC6408450; doi:10.1038/s41467-019-09074-4)
Supplement: Supplementary file 7 — Source data [file 41467_2019_9074_MOESM7_ESM.xlsx]

## Sheet: Figure 4b
OHC	Lmo7 ex1 KO (P4)	Lmo7 ex17 KO (P4)	Lmo7 ex17 KO (P20)	Lmo7 ex17 KO (28 weeks)			IHC	Lmo7 ex1 KO (P4)	Lmo7 ex17 KO (P4)	Lmo7 ex17 KO (P20)	Lmo7 ex17 KO (28 weeks)
parameter 1	0.918789	0.715841	0.749781	0.235051			parameter 1	0.928854	0.794457	0.81235	0.447611
parameter 2	0.838694	0.738153	0.325319	0.402017			parameter 2	0.944238	0.459513	0.763915	0.396113
parameter 3	1.104	0.681052	0.520982	0.428065			parameter 3	1.26334	0.88052	0.57168	0.565106
parameter 4	1.00965	0.598436	0.573874	0.394767			parameter 4	1.00262	0.569622	0.824711	0.403152
parameter 5		0.583286	0.397671	0.26634			parameter 5		0.778157	0.846148	0.736581
parameter 6		0.427643	0.586639	0.458132			parameter 6		0.318526	0.738423	0.802372
parameter 7			0.588295	0.389029			parameter 7			0.543494	0.627228
parameter 8			0.488803	0.654715

## Sheet: Figure 4c
OHC	WT	Lmo7 ex17 KO Apex	Lmo7 ex17 KO Middle	Lmo7 ex17 KO Base			IHC	WT	Lmo7 ex17 KO Apex	Lmo7 ex17 KO Middle	Lmo7 ex17 KO Base
parameter 1	0.953707	0.405712	0.529534	0.474512			parameter 1	1.06328	0.810261	0.688319	0.721004
parameter 2	0.951276	0.574759	0.525461	0.436075			parameter 2	0.910349	0.893362	0.693942	0.725125
parameter 3	1.01206	0.59326	0.417657	0.397248			parameter 3	0.919291	0.771681	0.475598	0.708521
parameter 4	1.03993	0.345396	0.394344	0.382449			parameter 4	1.13772	0.683679	0.74775	0.817532
parameter 5	1.041	0.4978	0.464155	0.429771			parameter 5	1.0973	0.568518	0.528559	0.762773
parameter 6	0.972988	0.386929					parameter 6	0.925758
parameter 7	0.775629						parameter 7	1.12057
parameter 8	0.860909						parameter 8	0.92855
parameter 9	1.14575						parameter 9	0.950877

## Sheet: Figure 4h
length of rootlets	WT	Lmo7 ex17 KO
parameter 1	2.28	1.31
parameter 2	2.11	1.41
parameter 3	2.04	1.32
parameter 4	2.21	1.34
parameter 5	1.95	1.29
parameter 6	2.06	2.05
parameter 7	2.06	1.46
parameter 8	2.03	1.39
parameter 9	2.01	1.8
parameter 10	1.9	1.69
parameter 11	1.75	1.69
parameter 12	1.79	1.59
parameter 13	2.01	1.54
parameter 14	1.76	1.75
parameter 15	2.02	2.11
parameter 16	1.77	1.85
parameter 17	1.71	1.86
parameter 18	1.67	1.7
parameter 19	2.34	1.53
parameter 20	1.84	1.37
parameter 21	2.05	2
parameter 22	2.03	1.89
parameter 23	2.2	1.78
parameter 24	1.77	1.54
parameter 25	2.11	1.54
parameter 26	1.79	1.56
parameter 27	1.93	1.45
parameter 28	2.05	1.56
parameter 29	1.69	1.49
parameter 30	1.71	1.59
parameter 31	2.08	1.64
parameter 32	1.72	1.05
parameter 33	1.7	1.05
parameter 34	2.22	1.46
parameter 35	2.01	1.09
parameter 36	1.95	1.47
parameter 37	2.09	1.21
parameter 38	2.13	1.2
parameter 39	1.91	1.18
parameter 40	1.95	1.18
parameter 41	1.97	1.23
parameter 42	1.64	1.89
parameter 43	2.14	1.81
parameter 44	1.92	2.19
parameter 45	1.95	1.52
parameter 46	1.69	1.3
parameter 47	1.95	1.53
parameter 48	1.54	1.33
parameter 49	1.87	1.41
parameter 50	2.02	1.39
parameter 51	2	1.51
parameter 52	1.72	1.9
parameter 53	1.53	1.89
parameter 54	2.14	2.17
parameter 55	1.8	1.44
parameter 56	2.13	1.63
parameter 57	1.64	1.54
parameter 58	2.05	1.85
parameter 59	2.04	1.56
parameter 60	2	1.65
parameter 61	2.08	1.6
parameter 62	1.86	1.82
parameter 63	2.32	2.26
parameter 64	2.22	1.81
parameter 65	2.03	1.72
parameter 66	2.36	1.83
parameter 67	2.07	1.72
parameter 68	2.15	1.8
parameter 69	2.05	1.65
parameter 70	2.14	1.68
parameter 71	2.49	1.75
parameter 72	2.49	1.55
parameter 73	2.07	1.55
parameter 74	2.66	1.7
parameter 75	2.7	1.71
parameter 76	2.19	1.88

## Sheet: Figure 6b
VOCTV RAW VIBRATION DATA					WILD TYPE BASILAR MEMBRANE (BM) DATA
NaN values indicate data where the displacement magnitudes were < 3 standard deviations above the mean noise floor at nearby frequencies.
MOUSE ID:	WT tag730				DISPLACEMENT MAGNITUDE (nm)										DISPLACEMENT PHASE (cycles)
			Stimulus Level (dB SPL)										Stimulus Level (dB SPL)
		Frequency (kHz)	10	20	30	40	50	60	70	80		Frequency (kHz)	10	20	30	40	50	60	70	80
		2	NaN	0.856	NaN	NaN	NaN	NaN	2.291	12.066		2	NaN	-0.69474	NaN	NaN	NaN	NaN	-0.32185	-0.38009
		2.5	NaN	NaN	NaN	0.455	0.78119	NaN	4.45	21.062		2.5	NaN	NaN	NaN	-0.58113	-0.49968	NaN	-0.55642	-0.48099
		3	NaN	NaN	NaN	NaN	0.69021	2.2985	6.9543	22.616		3	NaN	NaN	NaN	NaN	-0.49921	-0.52899	-0.56271	-0.52459
		3.5	NaN	NaN	NaN	NaN	1.1713	2.9961	9.76	31.16		3.5	NaN	NaN	NaN	NaN	-0.59429	-0.60165	-0.63366	-0.59501
		4	NaN	NaN	NaN	0.67784	2.0935	6.6316	17.03	58.661		4	NaN	NaN	NaN	-0.53002	-0.58665	-0.65912	-0.72631	-0.77204
		4.5	NaN	1.1339	NaN	1.1754	1.7939	8.0071	22.927	76.844		4.5	NaN	-0.93669	NaN	-0.87767	-0.82316	-0.85661	-0.88071	-0.9735
		5	NaN	NaN	0.35871	0.88744	3.6295	8.206	27.406	85.391		5	NaN	NaN	-0.91558	-1.0565	-1.0049	-0.99582	-1.0204	-1.1587
		5.5	NaN	NaN	0.49161	1.5854	4.7066	15.258	31.285	91.183		5.5	NaN	NaN	-1.0366	-1.076	-1.0803	-1.1022	-1.1727	-1.3329
		6	NaN	NaN	0.63833	1.4137	5.6	15.38	34.669	86.168		6	NaN	NaN	-1.1727	-1.1673	-1.2147	-1.2301	-1.2928	-1.4626
		6.5	NaN	NaN	0.78505	2.2175	6.7424	17.337	35.639	65.254		6.5	NaN	NaN	-1.3089	-1.3141	-1.327	-1.3389	-1.4029	-1.5851
		7	NaN	0.46467	1.7176	4.6895	11.856	22.603	42.583	75.181		7	NaN	-1.4759	-1.3975	-1.4226	-1.4298	-1.4579	-1.5451	-1.7288
		7.5	NaN	0.61685	1.7322	5.7763	14.09	23.532	40.637	55.226		7.5	NaN	-1.4614	-1.5407	-1.5218	-1.536	-1.5815	-1.6695	-1.8594
		8	0.43763	0.70236	2.3321	5.4339	13.582	22.79	33.81	37.917		8	-1.6413	-1.6303	-1.6451	-1.679	-1.6924	-1.7161	-1.7886	-1.969
		8.5	0.33582	1.2201	2.9042	7.5926	13.641	22.192	27.382	30.785		8.5	-1.8299	-1.7848	-1.7548	-1.7856	-1.8142	-1.8452	-1.9254	-2.1096
		9	0.67895	1.5917	4.2451	9.0341	15.492	22.985	23.953	24.724		9	-1.8888	-1.8936	-1.9113	-1.9312	-1.9574	-1.9733	-2.0701	-2.2521
		9.5	0.66997	2.5047	5.8637	10.74	15.524	19.158	19.497	20.383		9.5	-2.0086	-2.0471	-2.0828	-2.0875	-2.1099	-2.1228	-2.2194	-2.4142
		10	1.3777	3.3469	6.254	9.9353	12.935	15.348	16.971	16.284		10	-2.2606	-2.2743	-2.2814	-2.2902	-2.2958	-2.3032	-2.413	-2.5959
		10.5	2.0834	3.7336	6.8252	8.8765	10.725	12.041	11.548	11.648		10.5	-2.5159	-2.5151	-2.5202	-2.5114	-2.4989	-2.5156	-2.6204	-2.8157
		11	2.2116	3.8557	4.7474	5.7361	7.2264	7.6844	7.9904	7.4871		11	-2.8061	-2.8066	-2.7873	-2.7691	-2.7503	-2.7555	-2.8586	-3.0489
		11.5	1.7163	2.9785	3.1274	3.5373	3.7094	3.7461	3.6468	3.5571		11.5	-3.1679	-3.1276	-3.1048	-3.0785	-3.0493	-3.0506	-3.1562	-3.36
		12	0.82068	1.2965	1.4421	1.4516	1.4649	1.1479	1.4384	1.5917		12	-3.5424	-3.4932	-3.4831	-3.4503	-3.4228	-3.4064	-3.4726	-3.7315
		12.5	0.26121	0.56992	0.68226	0.7483	0.89379	0.6712	0.6704	0.74409		12.5	-3.9576	-3.9008	-3.8244	-3.8209	-3.8177	-3.7409	-3.8175	-4.0792
		13	NaN	0.62305	NaN	0.26884	NaN	NaN	0.51522	NaN		13	NaN	-4.1472	NaN	-4.3219	NaN	NaN	-3.9946	NaN
		13.5	NaN	0.67617	NaN	NaN	NaN	NaN	NaN	NaN		13.5	NaN	-4.3936	NaN	NaN	NaN	NaN	NaN	NaN
		14	NaN	NaN	NaN	NaN	NaN	NaN	NaN	0.34426		14	NaN	NaN	NaN	NaN	NaN	NaN	NaN	-3.9706
MOUSE ID:	WT tag763				DISPLACEMENT MAGNITUDE (nm)										DISPLACEMENT PHASE (cycles)
			Stimulus Level (dB SPL)										Stimulus Level (dB SPL)
		Frequency (kHz)	10	20	30	40	50	60	70	80		Frequency (kHz)	10	20	30	40	50	60	70	80
		2	NaN	NaN	NaN	NaN	NaN	2.2393	4.5379	17.483		2	NaN	NaN	NaN	NaN	NaN	-0.27229	-0.24013	-0.3442
		2.5	NaN	NaN	NaN	1.3399	2.5795	3.5468	9.5757	30.025		2.5	NaN	NaN	NaN	-0.64124	-0.58641	-0.45443	-0.45288	-0.433
		3	NaN	NaN	NaN	1.0065	1.3676	4.1212	11.458	42.914		3	NaN	NaN	NaN	-0.52738	-0.51953	-0.37232	-0.44071	-0.49908
		3.5	NaN	NaN	0.91323	0.67322	1.6285	5.4206	15.804	58.923		3.5	NaN	NaN	-0.80586	-0.41352	-0.52736	-0.49158	-0.53584	-0.60352
		4	NaN	NaN	0.40226	1.5689	3.3877	8.1593	23.564	106.64		4	NaN	NaN	-0.57356	-0.50426	-0.50631	-0.53721	-0.61309	-0.72891
		4.5	NaN	NaN	0.68582	2.6887	5.0148	13.934	34.592	109.37		4.5	NaN	NaN	-0.50876	-0.90364	-0.55468	-0.58135	-0.6795	-0.75904
		5	NaN	NaN	0.99361	1.9466	6.4078	15.85	46.458	121.2		5	NaN	NaN	-0.61352	-0.63855	-0.66006	-0.68898	-0.76233	-0.81251
		5.5	NaN	NaN	1.1576	2.6188	10.835	16.409	54.226	143.99		5.5	NaN	NaN	-0.73585	-0.75444	-0.74339	-0.78782	-0.88424	-0.92611
		6	NaN	NaN	1.2383	3.8254	7.5146	21.042	55.689	128.15		6	NaN	NaN	-0.7898	-0.82607	-0.82677	-0.85105	-0.96907	-1.0267
		6.5	NaN	NaN	1.3463	4.0452	9.4173	20.728	51.165	120.91		6.5	NaN	NaN	-0.861	-0.86948	-0.90195	-0.93059	-1.0577	-1.1117
		7	NaN	0.55655	1.9614	4.6156	11.605	24.453	51.937	103.12		7	NaN	-1.0105	-0.9806	-0.97017	-0.97917	-1.0105	-1.1595	-1.1976
		7.5	NaN	0.47579	1.8623	6.0958	13.669	26.002	45.209	99.286		7.5	NaN	-1.0662	-1.0994	-1.0528	-1.0909	-1.1259	-1.281	-1.3367
		8	NaN	0.39504	2.2039	5.7806	14.045	27.824	39.637	69.741		8	NaN	-1.1219	-1.1967	-1.1793	-1.1939	-1.2362	-1.3851	-1.5047
		8.5	NaN	0.76679	2.7004	7.8777	18.371	29.443	33.794	46.344		8.5	NaN	-1.334	-1.2852	-1.2992	-1.3244	-1.3738	-1.5296	-1.6827
		9	0.34448	1.6389	3.8955	9.1893	14.966	25.592	28.134	33.471		9	-1.4429	-1.4271	-1.4189	-1.4476	-1.4871	-1.5378	-1.6849	-1.8579
		9.5	0.75313	1.9815	5.2459	10.419	18.288	25.419	27.766	28.509		9.5	-1.58	-1.6028	-1.6149	-1.6356	-1.6673	-1.7178	-1.8738	-2.0388
		10	1.0439	2.8751	6.8329	10.793	16.07	20.362	19.716	22.324		10	-1.8423	-1.8237	-1.8499	-1.8707	-1.9002	-1.9267	-2.088	-2.2503
		10.5	1.5985	4.026	8.0634	11.592	15.214	16.63	16.845	16.871		10.5	-2.0365	-2.0558	-2.0628	-2.0728	-2.0811	-2.1486	-2.2952	-2.4477
		11	2.0828	4.8417	7.2597	10.08	13.154	13.133	13.805	14.281		11	-2.267	-2.2489	-2.2633	-2.2696	-2.2616	-2.3192	-2.4697	-2.6102
		11.5	2.9488	5.3526	6.6844	7.9797	9.4293	9.366	9.4904	9.8703		11.5	-2.5268	-2.5065	-2.4941	-2.4699	-2.4554	-2.4941	-2.6679	-2.7937
		12	2.3003	3.6884	4.1934	5.0573	5.1511	5.2554	4.8645	5.588		12	-2.7998	-2.7942	-2.7632	-2.7175	-2.6745	-2.7306	-2.9051	-3.0191
		12.5	1.3928	2.2736	2.4057	2.8452	2.4402	2.1895	2.7434	2.1912		12.5	-3.1961	-3.1081	-3.0632	-3.0308	-2.9944	-3.0692	-3.2232	-3.2942
		13	0.73153	0.47811	0.58093	0.79445	1.0525	0.79416	0.87519	0.95779		13	-3.5671	-3.5378	-3.4638	-3.3847	-3.3649	-3.4239	-3.6004	-3.7335
		13.5	0.51837	0.45674	0.49171	NaN	NaN	NaN	NaN	0.67987		13.5	-4.0934	-3.609	-3.5345	NaN	NaN	NaN	NaN	-3.8093
		14	NaN	0.43536	0.4025	NaN	NaN	NaN	NaN	0.40195		14	NaN	-3.6802	-3.6051	NaN	NaN	NaN	NaN	-3.8851
MOUSE ID:	WT tag729				DISPLACEMENT MAGNITUDE (nm)										DISPLACEMENT PHASE (cycles)
			Stimulus Level (dB SPL)										Stimulus Level (dB SPL)
		Frequency (kHz)	10	20	30	40	50	60	70	80		Frequency (kHz)	10	20	30	40	50	60	70	80
		2	NaN	NaN	NaN	NaN	0.22811	0.77755	2.5539	9.33		2	NaN	NaN	NaN	NaN	-0.24107	-0.29655	-0.30274	-0.31474
		2.5	NaN	NaN	NaN	0.10282	0.31141	0.90327	3.2993	9.7364		2.5	NaN	NaN	NaN	-0.37629	-0.35145	-0.39055	-0.40477	-0.40476
		3	NaN	NaN	NaN	0.15257	0.31668	1.2879	4.1506	13.877		3	NaN	NaN	NaN	-0.41862	-0.37953	-0.38393	-0.42322	-0.44691
		3.5	NaN	NaN	NaN	0.20232	0.58556	1.9375	7.4797	23.99		3.5	NaN	NaN	NaN	-0.46095	-0.45406	-0.47154	-0.49933	-0.50822
		4	NaN	NaN	NaN	0.34345	1.0862	3.5266	10.86	43.851		4	NaN	NaN	NaN	-0.54502	-0.52985	-0.52236	-0.54406	-0.58816
		4.5	NaN	NaN	NaN	0.57665	1.6036	5.5975	16.608	63.212		4.5	NaN	NaN	NaN	-0.54832	-0.55161	-0.54977	-0.58878	-0.66908
		5	NaN	NaN	NaN	0.57314	2.3095	6.6501	19.937	64.926		5	NaN	NaN	NaN	-0.62507	-0.61569	-0.6285	-0.66619	-0.75203
		5.5	NaN	NaN	0.28761	0.77221	2.2457	6.7803	20.566	65.11		5.5	NaN	NaN	-0.69659	-0.70399	-0.72937	-0.72447	-0.75984	-0.85843
		6	NaN	0.16047	0.36291	0.92565	3.0326	8.2723	20.107	64.347		6	NaN	-0.78291	-0.79292	-0.78107	-0.77273	-0.79415	-0.83612	-0.94691
		6.5	NaN	NaN	0.2076	1.0636	2.5552	8.6326	22.782	71.29		6.5	NaN	NaN	-0.93447	-0.85945	-0.92101	-0.90033	-0.90009	-1.0505
		7	NaN	NaN	0.52958	1.8114	4.8918	12.812	32.244	70.284		7	NaN	NaN	-0.93839	-0.92988	-0.96161	-0.93609	-0.97447	-1.1663
		7.5	NaN	0.37868	0.87503	2.7746	6.801	16.645	34.265	62.85		7.5	NaN	-0.96547	-0.99665	-1.0056	-1.0168	-1.0396	-1.1139	-1.2819
		8	NaN	0.34624	0.75768	3.5275	7.7252	16.668	34.5	49.006		8	NaN	-1.0861	-1.1442	-1.0866	-1.1146	-1.1487	-1.2217	-1.4041
		8.5	NaN	0.3383	0.77682	2.4568	8.8557	17.883	29.989	37.169		8.5	NaN	-1.3246	-1.2348	-1.2548	-1.2697	-1.3094	-1.4067	-1.5856
		9	NaN	0.33036	1.4603	3.5497	10.351	18.063	27.941	19.066		9	NaN	-1.5631	-1.4986	-1.5041	-1.5448	-1.5811	-1.6726	-1.8964
		9.5	NaN	0.45021	1.9595	5.7155	10.953	18.952	22.09	22.926		9.5	NaN	-1.6238	-1.5973	-1.6275	-1.6844	-1.7326	-1.8184	-1.9859
		10	0.47684	1.2713	3.6989	7.7492	11.751	18.019	19.306	19.665		10	-1.753	-1.7251	-1.7796	-1.821	-1.8478	-1.8795	-1.9595	-2.1238
		10.5	0.96317	2.367	5.3925	7.7715	11.582	15.135	16.466	15.884		10.5	-1.9778	-1.9861	-2.0149	-2.0246	-2.0212	-2.0342	-2.1219	-2.2798
		11	1.0167	2.4772	4.5512	6.7534	8.9806	10.758	10.76	11.17		11	-2.2299	-2.2766	-2.2819	-2.2841	-2.2704	-2.2694	-2.3366	-2.4773
		11.5	1.0557	2.1177	3.4175	4.2921	6.0576	6.6021	6.5005	6.8365		11.5	-2.5589	-2.5702	-2.5521	-2.529	-2.4999	-2.4885	-2.5604	-2.6976
		12	0.66004	1.6992	2.3717	2.6018	2.8094	3.1844	3.3995	3.279		12	-2.9127	-2.8695	-2.8512	-2.8177	-2.7726	-2.7487	-2.8116	-2.9968
		12.5	0.48993	0.84521	0.90479	1.1824	0.93779	0.98541	0.88492	1.0775		12.5	-3.2895	-3.247	-3.2316	-3.1607	-3.1026	-3.0759	-3.1538	-3.3518
		13	0.21256	0.24942	0.50773	0.29316	0.26501	0.12601	0.33521	0.22556		13	-3.7616	-3.7744	-3.7624	-3.7396	-3.6714	-3.6588	-3.6837	-3.8108
		13.5	NaN	NaN	0.11067	0.20919	NaN	0.31662	NaN	0.22827		13.5	NaN	NaN	-4.2933	-4.255	NaN	-4.0436	NaN	-3.913
		14	NaN	NaN	NaN	NaN	NaN	NaN	NaN	0.23099		14	NaN	NaN	NaN	NaN	NaN	NaN	NaN	-4.0152
MOUSE ID:	WT tag728				DISPLACEMENT MAGNITUDE (nm)										DISPLACEMENT PHASE (cycles)
			Stimulus Level (dB SPL)										Stimulus Level (dB SPL)
		Frequency (kHz)	10	20	30	40	50	60	70	80		Frequency (kHz)	10	20	30	40	50	60	70	80
		2	NaN	NaN	NaN	NaN	0.35105	0.82708	3.6208	11.111		2	NaN	NaN	NaN	NaN	-0.32384	-0.27636	-0.28643	-0.31271
		2.5	NaN	NaN	NaN	0.27702	0.92041	2.4169	3.8114	15.009		2.5	NaN	NaN	NaN	-0.14764	-0.20538	-0.23336	-0.31521	-0.35522
		3	NaN	NaN	0.26829	0.13544	0.73024	2.0415	7.0277	21.791		3	NaN	NaN	-0.53309	-0.23709	-0.38719	-0.40304	-0.43545	-0.45903
		3.5	NaN	NaN	0.13835	0.43671	1.2288	3.9915	12.2	40.537		3.5	NaN	NaN	-0.39367	-0.48897	-0.47937	-0.48884	-0.5336	-0.57107
		4	NaN	NaN	0.21639	0.66911	2.1578	6.3716	18.076	70.01		4	NaN	NaN	-0.52537	-0.57681	-0.57192	-0.58799	-0.6339	-0.70186
		4.5	NaN	NaN	0.29443	0.87507	2.8707	8.109	22.6	78.369		4.5	NaN	NaN	-0.65708	-0.64709	-0.63597	-0.65819	-0.69822	-0.78485
		5	NaN	NaN	0.37637	0.91251	3.3545	9.1319	23.22	78.377		5	NaN	NaN	-0.70395	-0.63601	-0.68103	-0.69886	-0.73573	-0.83315
		5.5	NaN	NaN	0.3212	1.0331	3.2022	9.2161	23.277	71.335		5.5	NaN	NaN	-0.77172	-0.74481	-0.74603	-0.78159	-0.80835	-0.9111
		6	NaN	0.076634	0.40376	1.1401	3.3841	9.3178	23.299	68.159		6	NaN	-0.8581	-0.82735	-0.81955	-0.8283	-0.86229	-0.8929	-1.0108
		6.5	NaN	0.16298	0.46446	1.4881	4.4184	11.502	25.224	61.672		6.5	NaN	-0.93421	-0.90782	-0.90403	-0.9088	-0.93103	-0.97228	-1.1111
		7	0.096306	0.17871	0.74795	2.1598	5.9662	14.17	27.899	58.026		7	-0.99887	-0.9729	-0.9256	-0.98605	-0.99532	-1.0267	-1.0636	-1.2134
		7.5	0.092007	0.25842	0.79861	2.4612	6.8174	15.444	29.885	50.549		7.5	-1.1728	-1.1247	-1.1345	-1.1036	-1.136	-1.1714	-1.2056	-1.3506
		8	0.23891	0.32814	1.1943	3.1139	8.6398	17.012	31.379	44.798		8	-1.3794	-1.2686	-1.272	-1.2665	-1.2879	-1.3172	-1.3608	-1.5082
		8.5	0.18565	0.5104	1.3782	4.0152	9.9964	18.344	31.358	37.103		8.5	-1.4552	-1.4051	-1.3997	-1.4184	-1.446	-1.4751	-1.5251	-1.6689
		9	0.21298	0.5928	2.0779	5.2419	11.095	18.667	28.19	31.83		9	-1.5605	-1.5431	-1.5621	-1.5711	-1.61	-1.643	-1.6913	-1.8253
		9.5	0.36679	0.96854	2.9468	7.3364	12.543	18.754	25.968	25.739		9.5	-1.7012	-1.69	-1.7026	-1.7296	-1.7577	-1.7824	-1.8261	-1.9492
		10	0.54931	1.6872	4.1013	8.2935	12.719	17.544	21.301	21.381		10	-1.8363	-1.8629	-1.8836	-1.9085	-1.9237	-1.9361	-1.9662	-2.0869
		10.5	0.75438	2.121	4.9791	8.4582	11.178	14.023	16.037	15.928		10.5	-2.0637	-2.0668	-2.0776	-2.0898	-2.0889	-2.086	-2.1047	-2.2282
		11	0.85651	2.4936	4.9179	6.7554	8.7375	10.259	11.138	11.145		11	-2.3003	-2.3117	-2.3083	-2.3062	-2.2948	-2.2777	-2.2963	-2.4177
		11.5	0.94488	2.3014	4.1761	4.9199	5.6051	5.9585	6.7524	6.3785		11.5	-2.6224	-2.6027	-2.5977	-2.582	-2.5603	-2.5255	-2.5308	-2.6467
		12	0.78562	1.8749	2.7967	2.9461	3.1967	3.2597	3.2817	3.1732		12	-2.9239	-2.9691	-2.9407	-2.9299	-2.8973	-2.8613	-2.8594	-2.9604
		12.5	0.47951	1.0693	1.4709	1.5759	1.6784	1.7052	1.6076	1.7569		12.5	-3.3678	-3.3779	-3.3557	-3.3362	-3.2682	-3.264	-3.2501	-3.3654
		13	0.3424	1.6206	1.1188	0.53939	0.61683	0.71771	0.67488	0.66401		13	-3.7189	-3.8226	-3.7423	-3.722	-3.6437	-3.6174	-3.6071	-3.7013
		13.5	NaN	0.2053	NaN	0.16272	0.37495	NaN	0.45914	NaN		13.5	NaN	-3.4453	NaN	-4.2736	-3.7415	NaN	-3.752	NaN
		14	NaN	NaN	NaN	0.16797	0.13306	NaN	0.24341	NaN		14	NaN	NaN	NaN	-3.8448	-3.8392	NaN	-3.8969	NaN
MOUSE ID:	WT tag731				DISPLACEMENT MAGNITUDE (nm)										DISPLACEMENT PHASE (cycles)
			Stimulus Level (dB SPL)										Stimulus Level (dB SPL)
		Frequency (kHz)	10	20	30	40	50	60	70	80		Frequency (kHz)	10	20	30	40	50	60	70	80
		2	NaN	NaN	NaN	NaN	0.49567	1.355	4.8441	18.375		2	NaN	NaN	NaN	NaN	-0.23191	-0.19306	-0.23854	-0.28287
		2.5	NaN	NaN	0.11951	0.24697	0.74078	2.2049	7.5183	25.048		2.5	NaN	NaN	-0.23281	-0.34655	-0.28302	-0.28339	-0.33179	-0.37037
		3	NaN	NaN	NaN	0.34842	1.1422	3.5058	10.727	38.539		3	NaN	NaN	NaN	-0.38175	-0.37552	-0.38551	-0.43833	-0.46276
		3.5	NaN	0.16662	NaN	0.47414	1.7559	5.3011	14.696	57.203		3.5	NaN	-0.48256	NaN	-0.43727	-0.45304	-0.45657	-0.50144	-0.5524
		4	NaN	0.099023	0.33057	0.95247	2.8939	7.5341	22.134	91.132		4	NaN	-0.56316	-0.48571	-0.48145	-0.48071	-0.51994	-0.5546	-0.63994
		4.5	NaN	0.16108	0.50823	1.624	4.5985	11.838	32.733	120.02		4.5	NaN	-0.54396	-0.55993	-0.53912	-0.54942	-0.57993	-0.62481	-0.73293
		5	0.10884	0.16058	0.6756	2.1114	6.0995	14.969	38.191	130.24		5	-0.56174	-0.66431	-0.61869	-0.6296	-0.63958	-0.66277	-0.71601	-0.82949
		5.5	NaN	0.16008	0.61268	2.1002	6.3091	15.804	40.224	126.68		5.5	NaN	-0.78466	-0.73984	-0.72744	-0.72466	-0.75318	-0.78903	-0.92179
		6	NaN	0.29574	0.9084	2.4349	6.959	15.811	41.826	123.32		6	NaN	-0.7954	-0.80182	-0.80701	-0.8037	-0.82854	-0.87308	-1.0248
		6.5	NaN	0.29716	0.72308	2.184	7.2065	17.507	43.084	109.51		6.5	NaN	-0.94063	-0.89463	-0.88667	-0.8773	-0.90717	-0.96154	-1.1369
		7	NaN	0.30466	0.96924	3.1134	8.6356	20.543	48.178	102.35		7	NaN	-0.96805	-0.97276	-0.96203	-0.97184	-0.99901	-1.0625	-1.2535
		7.5	NaN	0.37619	1.3527	3.9143	10.707	24.677	51.434	88.037		7.5	NaN	-1.0258	-1.0553	-1.0599	-1.0737	-1.1117	-1.1904	-1.3743
		8	0.29192	0.44292	1.4854	4.2308	11.296	23.512	47.485	66.324		8	-1.1879	-1.2265	-1.2091	-1.2123	-1.2278	-1.2551	-1.3281	-1.5117
		8.5	NaN	0.37034	1.3064	4.285	10.989	22.666	40.488	50.947		8.5	NaN	-1.3974	-1.363	-1.3702	-1.3942	-1.4271	-1.4988	-1.6851
		9	NaN	0.59068	2.0338	6.0032	14.282	25.501	41.13	42.282		9	NaN	-1.5935	-1.5876	-1.5933	-1.6255	-1.6516	-1.7363	-1.9203
		9.5	NaN	1.2106	3.0435	7.9131	16.263	27.233	35.495	36.094		9.5	NaN	-1.7094	-1.709	-1.7389	-1.7585	-1.7807	-1.8713	-2.0556
		10	0.60382	1.6346	4.523	9.8926	16.326	22.92	26.273	27.843		10	-1.8072	-1.8128	-1.8373	-1.8799	-1.8902	-1.9119	-1.9851	-2.1906
		10.5	1.1106	2.6779	6.2849	11.437	14.164	22.464	22.486	21.584		10.5	-1.9676	-1.9887	-2.0176	-2.0419	-2.0316	-2.0414	-2.1059	-2.2974
		11	1.5119	3.6574	6.5753	10.388	12.849	17.648	16.839	16.754		11	-2.2131	-2.2274	-2.2298	-2.2301	-2.2097	-2.2212	-2.289	-2.4908
		11.5	1.54	3.7905	6.1668	8.1835	9.9661	11.184	12.348	11.984		11.5	-2.4819	-2.4944	-2.4727	-2.4457	-2.4199	-2.4116	-2.4889	-2.686
		12	1.3288	3.1011	4.653	5.5469	5.8939	6.4346	6.5312	6.0623		12	-2.7632	-2.7659	-2.7365	-2.7024	-2.6563	-2.6413	-2.7092	-2.9192
		12.5	0.95559	1.7957	2.1629	2.6713	3.2639	2.7236	2.6387	2.9344		12.5	-3.1193	-3.0832	-3.03	-2.9903	-2.9384	-2.9287	-2.9905	-3.2092
		13	0.35626	0.71538	0.98825	1.0613	1.0198	1.2674	1.2024	1.4658		13	-3.4204	-3.3969	-3.3495	-3.2926	-3.2384	-3.2153	-3.3175	-3.5222
		13.5	NaN	NaN	NaN	0.2065	0.29786	0.32086	0.43306	0.31399		13.5	NaN	NaN	NaN	-3.6637	-3.5853	-3.5579	-3.6244	-3.8679
		14	NaN	NaN	NaN	NaN	0.20608	0.26822	NaN	0.16043		14	NaN	NaN	NaN	NaN	-3.599	-3.5457	NaN	-3.7934
MOUSE ID:	WT tag526				DISPLACEMENT MAGNITUDE (nm)										DISPLACEMENT PHASE (cycles)
			Stimulus Level (dB SPL)										Stimulus Level (dB SPL)
		Frequency (kHz)	10	20	30	40	50	60	70	80		Frequency (kHz)	10	20	30	40	50	60	70	80
		2	NaN	NaN	NaN	0.27407	0.82868	2.6909	7.2844	19.135		2	NaN	NaN	NaN	-0.47625	-0.41931	-0.40393	-0.36837	-0.36152
		2.5	NaN	NaN	NaN	0.37434	0.82586	2.1517	7.7288	23.186		2.5	NaN	NaN	NaN	-0.43189	-0.39787	-0.38074	-0.38578	-0.40066
		3	NaN	NaN	NaN	0.35676	0.96772	3.7337	10.753	33.39		3	NaN	NaN	NaN	-0.4657	-0.41733	-0.4302	-0.44629	-0.47838
		3.5	NaN	NaN	NaN	0.47354	1.3805	4.9197	14.891	49.819		3.5	NaN	NaN	NaN	-0.51044	-0.48078	-0.50997	-0.5412	-0.59808
		4	NaN	NaN	NaN	0.72132	2.2158	6.6454	18.046	63.504		4	NaN	NaN	NaN	-0.5772	-0.56066	-0.59799	-0.63461	-0.68255
		4.5	NaN	NaN	0.21647	0.90088	3.0443	7.4108	21.868	76.269		4.5	NaN	NaN	-0.54841	-0.59759	-0.60333	-0.63778	-0.67387	-0.75222
		5	NaN	NaN	0.442	1.0334	3.7021	9.9364	24.66	83.851		5	NaN	NaN	-0.66407	-0.67667	-0.68798	-0.72978	-0.75154	-0.85484
		5.5	NaN	NaN	0.61274	1.7927	5.0328	11.515	27.496	80.858		5.5	NaN	NaN	-0.72511	-0.76382	-0.77567	-0.80426	-0.84251	-0.97385
		6	NaN	NaN	0.57629	1.8255	5.0637	11.671	28.46	79.802		6	NaN	NaN	-0.86992	-0.85903	-0.86108	-0.89868	-0.93663	-1.0703
		6.5	NaN	0.21487	0.78232	2.3475	6.0403	13.719	30.955	75.931		6.5	NaN	-0.97279	-0.93042	-0.93565	-0.94869	-0.97896	-1.013	-1.1643
		7	NaN	0.32605	0.6007	2.7868	6.136	15.98	34.045	70.127		7	NaN	-1.0021	-1.0405	-1.0285	-1.0178	-1.0633	-1.099	-1.2718
		7.5	NaN	0.38677	0.78753	3.612	6.9086	18.099	35.566	55.077		7.5	NaN	-1.1377	-1.1469	-1.1408	-1.1445	-1.1805	-1.2297	-1.4003
		8	NaN	0.35672	0.9183	3.0608	8.8367	19.522	34.882	45.856		8	NaN	-1.2921	-1.2739	-1.2651	-1.2756	-1.3165	-1.3648	-1.5384
		8.5	NaN	0.59571	1.5345	4.3721	10.982	20.379	32.372	37.373		8.5	NaN	-1.4091	-1.389	-1.3847	-1.4285	-1.4635	-1.5234	-1.6856
		9	0.15732	0.53869	2.2058	6.4098	13.041	20.699	29.6	30.207		9	-1.367	-1.4997	-1.5427	-1.5533	-1.5833	-1.6101	-1.6799	-1.84
		9.5	0.39655	1.2042	3.3166	7.9055	13.726	20.513	24.918	25.097		9.5	-1.6452	-1.6938	-1.6756	-1.7113	-1.7315	-1.7786	-1.8351	-2.0087
		10	0.47713	2.3314	5.0408	9.4547	15.186	19.228	20.949	20.81		10	-1.8246	-1.8589	-1.8347	-1.8941	-1.9446	-1.9613	-1.9914	-2.1595
		10.5	0.90873	2.9786	6.4044	10.198	14.133	16.223	17.756	17.476		10.5	-2.052	-2.0529	-2.0821	-2.1166	-2.1371	-2.1346	-2.1811	-2.34
		11	1.8107	4.2479	7.075	9.4516	10.949	12.766	13.352	12.639		11	-2.3017	-2.3404	-2.354	-2.3575	-2.3782	-2.3718	-2.4163	-2.5812
		11.5	2.1757	4.1231	5.339	6.6242	7.3385	8.6042	8.1332	7.7241		11.5	-2.6276	-2.6457	-2.6413	-2.6158	-2.6121	-2.6109	-2.6551	-2.8141
		12	1.5656	2.7542	3.4525	3.7362	3.7489	4.0318	3.92	3.9918		12	-2.993	-3.003	-2.985	-2.9372	-2.9333	-2.9168	-2.9523	-3.1242
		12.5	0.79946	1.3886	1.644	1.4735	1.705	1.6375	1.8173	1.6572		12.5	-3.4283	-3.3646	-3.3531	-3.3219	-3.3133	-3.2793	-3.3088	-3.5004
		13	0.4862	0.68106	0.85465	0.77568	0.78757	0.77069	0.73064	0.61726		13	-3.8461	-3.8299	-3.8562	-3.8042	-3.7631	-3.739	-3.7701	-3.99
		13.5	NaN	0.39477	NaN	0.36156	NaN	0.37166	0.3626	0.4313		13.5	NaN	-4.4553	NaN	-4.2752	NaN	-4.1897	-4.194	-4.5148
		14	NaN	NaN	NaN	NaN	NaN	NaN	NaN	NaN		14	NaN	NaN	NaN	NaN	NaN	NaN	NaN	NaN
MOUSE ID:	WT tag549				DISPLACEMENT MAGNITUDE (nm)										DISPLACEMENT PHASE (cycles)
			Stimulus Level (dB SPL)										Stimulus Level (dB SPL)
		Frequency (kHz)	10	20	30	40	50	60	70	80		Frequency (kHz)	10	20	30	40	50	60	70	80
		2	NaN	NaN	NaN	0.3695	0.47797	2.1013	6.1678	17.575		2	NaN	NaN	NaN	-0.25121	-0.22881	-0.22993	-0.28229	-0.29388
		2.5	NaN	NaN	NaN	0.25578	0.86151	2.8384	8.2793	23.988		2.5	NaN	NaN	NaN	-0.3826	-0.3583	-0.37379	-0.39284	-0.39506
		3	NaN	NaN	0.30602	0.52955	1.0539	4.1684	12.959	37.09		3	NaN	NaN	-0.43262	-0.43113	-0.44209	-0.46673	-0.4719	-0.48867
		3.5	NaN	NaN	0.23544	0.80332	2.6961	6.4597	17.026	58.459		3.5	NaN	NaN	-0.457	-0.47966	-0.50978	-0.55455	-0.55856	-0.61267
		4	NaN	NaN	0.39698	1.222	3.2516	9.8273	23.308	77.875		4	NaN	NaN	-0.59824	-0.60349	-0.60364	-0.62499	-0.6536	-0.72577
		4.5	NaN	NaN	0.31302	1.6209	4.4078	11.419	27.535	86.504		4.5	NaN	NaN	-0.67133	-0.64795	-0.62969	-0.66948	-0.70859	-0.80936
		5	NaN	NaN	0.50057	1.6123	5.1802	13.459	30.186	90.676		5	NaN	NaN	-0.70357	-0.72837	-0.72079	-0.74369	-0.77117	-0.8897
		5.5	NaN	0.27601	0.69193	1.6737	5.2993	12.27	27.505	81.094		5.5	NaN	-0.67872	-0.84228	-0.81271	-0.82592	-0.83947	-0.85988	-0.99163
		6	NaN	NaN	0.629	1.9267	5.5497	13.631	30.197	81.147		6	NaN	NaN	-0.93026	-0.90201	-0.90493	-0.90743	-0.93847	-1.1113
		6.5	NaN	NaN	0.80313	2.5727	6.69	15.147	34.121	70.996		6.5	NaN	NaN	-0.99257	-0.97761	-0.9812	-1.0024	-1.0397	-1.2165
		7	NaN	0.4615	1.1684	3.1351	8.0066	17.108	37.299	59.621		7	NaN	-1.1288	-1.0902	-1.0904	-1.0993	-1.117	-1.1584	-1.3357
		7.5	NaN	0.2568	1.3243	3.8281	9.9198	19.986	36.999	49.661		7.5	NaN	-1.2427	-1.2262	-1.2097	-1.2178	-1.2501	-1.3038	-1.4819
		8	NaN	0.50286	1.6888	4.9388	11.657	21.15	35.899	40.286		8	NaN	-1.362	-1.3218	-1.327	-1.359	-1.3894	-1.4527	-1.6214
		8.5	0.40239	0.80378	2.6731	6.7476	13.585	22.831	33.462	34.921		8.5	-1.5331	-1.4869	-1.4742	-1.5052	-1.5291	-1.5623	-1.6259	-1.7895
		9	0.38452	1.3611	3.7947	8.5036	14.895	22.819	28.713	28.002		9	-1.5858	-1.6684	-1.6641	-1.6932	-1.7217	-1.7425	-1.8007	-1.9672
		9.5	0.58446	2.2951	5.5803	9.8931	15.401	20.891	23.759	23.977		9.5	-1.8507	-1.8287	-1.8409	-1.8686	-1.8785	-1.8969	-1.9592	-2.1228
		10	1.1474	3.3975	6.6803	10.442	14.827	18.163	19.069	19.626		10	-2.0761	-2.0935	-2.0992	-2.1106	-2.1183	-2.1258	-2.1903	-2.3432
		10.5	1.6301	3.5909	6.3302	9.0208	11.152	13.078	13.666	13.727		10.5	-2.367	-2.3796	-2.3736	-2.3574	-2.3507	-2.3596	-2.4109	-2.5697
		11	1.5457	3.1595	5.0716	6.4597	7.6403	8.5929	8.7059	8.6535		11	-2.6703	-2.6678	-2.6515	-2.6281	-2.6141	-2.6091	-2.6457	-2.8386
		11.5	1.048	2.3694	3.3063	3.7037	4.2034	4.478	4.339	4.1174		11.5	-2.9555	-2.9429	-2.9197	-2.8914	-2.8683	-2.8592	-2.8948	-3.0716
		12	0.69808	1.2081	1.5186	1.4738	1.7066	1.6827	1.8227	1.7814		12	-3.2993	-3.3007	-3.2764	-3.2393	-3.1977	-3.1917	-3.2386	-3.4054
		12.5	0.53771	0.48235	0.44695	0.38616	0.30379	0.32292	0.59774	0.44167		12.5	-3.2717	-3.7637	-3.7246	-3.6862	-3.6765	-3.5734	-3.646	-3.7951
		13	0.37733	0.34321	0.32368	NaN	0.22185	0.22634	0.25099	0.28232		13	-3.2441	-3.2998	-3.3388	NaN	-3.335	-3.3291	-3.3977	-3.6118
		13.5	NaN	NaN	NaN	NaN	NaN	0.22696	NaN	0.23812		13.5	NaN	NaN	NaN	NaN	NaN	-3.6797	NaN	-3.8641
		14	NaN	NaN	NaN	NaN	NaN	NaN	NaN	NaN		14	NaN	NaN	NaN	NaN	NaN	NaN	NaN	NaN
MOUSE ID:	WT tag748				DISPLACEMENT MAGNITUDE (nm)										DISPLACEMENT PHASE (cycles)
			Stimulus Level (dB SPL)										Stimulus Level (dB SPL)
		Frequency (kHz)	10	20	30	40	50	60	70	80		Frequency (kHz)	10	20	30	40	50	60	70	80
		2	NaN	NaN	NaN	0.44834	0.78121	2.8421	8.2691	27.271		2	NaN	NaN	NaN	-0.23349	-0.19148	-0.18313	-0.265	-0.30649
		2.5	NaN	NaN	NaN	0.48667	1.1708	4.4726	11.927	44.613		2.5	NaN	NaN	NaN	-0.25083	-0.17701	-0.24221	-0.33694	-0.38645
		3	NaN	NaN	NaN	0.52501	2.7894	6.3388	15.694	66.72		3	NaN	NaN	NaN	-0.26817	-0.26085	-0.30864	-0.39984	-0.4838
		3.5	NaN	NaN	0.49759	1.2795	5.2526	11.826	20.768	91.851		3.5	NaN	NaN	-0.36316	-0.36543	-0.36442	-0.41617	-0.493	-0.60184
		4	0.61822	NaN	0.88505	2.0993	6.1562	13.749	40.241	148.95		4	-0.50054	NaN	-0.48327	-0.48417	-0.54316	-0.58209	-0.62577	-0.74526
		4.5	NaN	NaN	1.2725	2.9991	8.0233	18.766	51.882	171.48		4.5	NaN	NaN	-0.60338	-0.58229	-0.60184	-0.63414	-0.72162	-0.82452
		5	NaN	NaN	1.0843	3.4985	9.0536	20.266	55.178	172.94		5	NaN	NaN	-0.65518	-0.64334	-0.66357	-0.69849	-0.79134	-0.90238
		5.5	NaN	0.32489	1.0302	3.4266	8.8453	19.811	51.306	150.04		5.5	NaN	-0.77405	-0.74539	-0.7579	-0.76111	-0.80342	-0.89058	-1.0062
		6	NaN	0.33747	1.1473	3.5517	9.3493	20.905	50.365	129.53		6	NaN	-0.89303	-0.85805	-0.84628	-0.86177	-0.89185	-0.99242	-1.1352
		6.5	NaN	0.44002	1.5108	4.235	11.295	22.688	47.638	110.3		6.5	NaN	-0.90435	-0.91386	-0.9154	-0.93098	-0.9682	-1.0696	-1.2363
		7	NaN	0.66419	1.6609	5.6394	13.291	24.156	44.922	83.768		7	NaN	-1.065	-1.0092	-1.0131	-1.0362	-1.0625	-1.1844	-1.3626
		7.5	NaN	0.62985	2.1737	6.635	13.888	25.578	42.43	69.831		7.5	NaN	-1.1825	-1.1539	-1.164	-1.1846	-1.2117	-1.3252	-1.5125
		8	NaN	0.88177	2.5625	6.8241	14.439	26.056	38.934	52.903		8	NaN	-1.3314	-1.3298	-1.3307	-1.3571	-1.3873	-1.4897	-1.6883
		8.5	0.25614	1.0834	3.0639	8.0061	16.142	26.697	35.359	39.95		8.5	-1.5348	-1.4612	-1.4781	-1.4969	-1.5277	-1.566	-1.6774	-1.8857
		9	0.36602	1.4824	4.1397	10.005	18.734	27.657	31.835	32.89		9	-1.6496	-1.6221	-1.6273	-1.6542	-1.6886	-1.7323	-1.8455	-2.0474
		9.5	0.79342	2.0752	5.9618	12.152	19.058	26.574	26.798	29.137		9.5	-1.7644	-1.7592	-1.7674	-1.8077	-1.8352	-1.8832	-2.0169	-2.1991
		10	0.97743	3.3776	7.5313	11.699	17.454	23.306	22.166	23.912		10	-1.9421	-1.9454	-1.9768	-1.9985	-2.0182	-2.0583	-2.1748	-2.3591
		10.5	1.8003	4.9561	8.9055	12.752	16.128	18.952	18.515	18.798		10.5	-2.1568	-2.1499	-2.1722	-2.187	-2.2077	-2.245	-2.3551	-2.5419
		11	2.4635	5.4038	8.4571	10.857	12.52	14.184	13.838	14.037		11	-2.4244	-2.4056	-2.4184	-2.4218	-2.4352	-2.4687	-2.5721	-2.7692
		11.5	2.0049	4.4352	6.9851	7.9592	9.0766	9.5648	9.4292	9.5503		11.5	-2.686	-2.6866	-2.6786	-2.6784	-2.6786	-2.7006	-2.7915	-3.0222
		12	1.9306	3.2117	4.7323	5.6195	5.3509	5.9849	6.0979	6.9219		12	-2.9547	-2.96	-2.9451	-2.953	-2.9648	-2.9581	-3.0304	-3.2188
		12.5	2.1979	2.7794	2.9841	3.3159	3.5214	3.5039	3.1171	3.4281		12.5	-3.2265	-3.2469	-3.2423	-3.2442	-3.2254	-3.2343	-3.3538	-3.5255
		13	0.74922	1.0049	1.2605	1.1762	1.3811	1.4817	1.2886	1.308		13	-3.6193	-3.6043	-3.5871	-3.5775	-3.551	-3.5681	-3.6658	-3.8678
		13.5	0.5445	NaN	0.82553	0.48504	NaN	1.1864	NaN	NaN		13.5	-4.1547	NaN	-4.0442	-4.0456	NaN	-4.0627	NaN	NaN
		14	0.33979	NaN	0.39052	NaN	NaN	0.8912	NaN	NaN		14	-4.69	NaN	-4.5014	NaN	NaN	-4.5574	NaN	NaN
MOUSE ID:	WT tag550				DISPLACEMENT MAGNITUDE (nm)										DISPLACEMENT PHASE (cycles)
			Stimulus Level (dB SPL)										Stimulus Level (dB SPL)
		Frequency (kHz)	10	20	30	40	50	60	70	80		Frequency (kHz)	10	20	30	40	50	60	70	80
		2	NaN	NaN	NaN	NaN	0.59165	1.3388	3.5629	11.463		2	NaN	NaN	NaN	NaN	-0.10907	-0.075992	-0.03092	-0.12296
		2.5	NaN	NaN	NaN	NaN	0.4536	1.8672	5.3095	17.641		2.5	NaN	NaN	NaN	NaN	-0.15622	-0.11659	-0.15898	-0.19555
		3	0.24435	NaN	NaN	NaN	0.89949	2.4219	8.1357	27.496		3	-0.58442	NaN	NaN	NaN	-0.212	-0.22653	-0.27902	-0.30093
		3.5	NaN	NaN	NaN	0.53884	1.2632	3.2739	11.439	33.874		3.5	NaN	NaN	NaN	-0.34362	-0.35682	-0.3221	-0.34611	-0.3864
		4	NaN	NaN	NaN	0.76187	1.8796	5.5824	14.706	57.639		4	NaN	NaN	NaN	-0.39204	-0.38662	-0.42205	-0.46477	-0.51532
		4.5	NaN	NaN	NaN	1.0051	2.7751	8.2356	22.678	77.57		4.5	NaN	NaN	NaN	-0.39087	-0.38198	-0.42046	-0.48248	-0.58318
		5	NaN	NaN	0.3734	1.4066	4.0345	11.659	28.244	86.411		5	NaN	NaN	-0.47697	-0.45533	-0.46907	-0.49867	-0.56778	-0.66665
		5.5	NaN	NaN	0.52584	1.5264	4.4031	11.394	29.473	86.081		5.5	NaN	NaN	-0.54967	-0.52177	-0.5338	-0.59183	-0.63569	-0.75944
		6	NaN	0.28011	0.54755	2.123	6.0231	14.573	31.47	83.766		6	NaN	-0.53744	-0.64061	-0.58758	-0.61567	-0.6562	-0.72122	-0.85853
		6.5	NaN	0.45042	0.75582	2.0076	6.6802	16.034	37.163	81.953		6.5	NaN	-0.66046	-0.72339	-0.71893	-0.70504	-0.74429	-0.80375	-0.96508
		7	NaN	0.40198	0.94121	2.7791	7.54	17.967	36.33	66.732		7	NaN	-0.78541	-0.85543	-0.77295	-0.80808	-0.84785	-0.90636	-1.0773
		7.5	0.2724	0.35354	1.0686	3.1109	8.4517	17.939	35.328	53.385		7.5	-0.94736	-0.91036	-0.91165	-0.89183	-0.90754	-0.94874	-1.0089	-1.1718
		8	NaN	0.28667	1.1749	3.7233	9.9479	19.333	32.983	43.067		8	NaN	-0.85323	-0.98908	-0.96205	-0.99159	-1.0327	-1.1025	-1.2535
		8.5	NaN	0.39775	1.2521	4.0709	10.037	19.479	31.003	35.318		8.5	NaN	-1.0595	-1.0409	-1.0312	-1.0703	-1.1092	-1.1718	-1.3236
		9	0.31266	0.5844	1.9042	5.2311	11.569	18.975	26.647	26.033		9	-0.99829	-1.0487	-1.0724	-1.0829	-1.1278	-1.17	-1.2293	-1.3827
		9.5	0.26447	0.91307	2.7684	6.9843	12.437	18.604	21.608	22.178		9.5	-1.0545	-1.114	-1.1274	-1.1604	-1.1987	-1.237	-1.2891	-1.4412
		10	0.55252	1.432	4.06	8.1995	12.357	16.033	18.064	19.582		10	-1.2387	-1.2319	-1.2233	-1.2659	-1.2891	-1.3024	-1.3713	-1.5129
		10.5	0.71573	1.9685	4.628	8.7149	10.94	14.466	14.695	14.749		10.5	-1.3693	-1.3613	-1.3883	-1.4074	-1.4225	-1.4435	-1.4873	-1.6174
		11	1.0206	2.6023	5.231	6.9211	8.2009	8.9708	9.5351	9.1056		11	-1.5427	-1.5592	-1.569	-1.5817	-1.5837	-1.589	-1.6297	-1.7688
		11.5	0.98265	2.2674	3.8481	4.6477	5.0661	5.2017	5.432	5.5226		11.5	-1.8027	-1.806	-1.8025	-1.8084	-1.8027	-1.8067	-1.8371	-1.9895
		12	0.83718	1.8214	2.5233	2.6966	2.8324	2.8196	2.8259	3.0267		12	-2.0726	-2.0737	-2.0836	-2.0727	-2.0603	-2.0675	-2.0796	-2.2341
		12.5	0.44402	1.1035	1.3798	1.3464	1.3162	1.5281	1.4692	1.4752		12.5	-2.3993	-2.4401	-2.4219	-2.4131	-2.3967	-2.361	-2.4113	-2.5681
		13	0.26338	0.4504	0.67814	0.71638	0.78228	0.78577	0.75895	0.69505		13	-2.7917	-2.8399	-2.814	-2.7592	-2.7878	-2.7444	-2.7597	-2.9457
		13.5	NaN	0.2411	0.22293	0.35104	0.31521	0.23862	0.29663	0.23792		13.5	NaN	-3.3	-3.2719	-3.2783	-3.2317	-3.2296	-3.2747	-3.4198
		14	NaN	NaN	NaN	NaN	0.16327	0.14205	0.26974	0.18858		14	NaN	NaN	NaN	NaN	-3.7395	-3.6606	-3.7722	-3.8533
VOCTV RAW VIBRATION DATA					WILD TYPE RETICULAR LAMINA (RL) DATA
NaN values indicate data where the displacement magnitudes were < 3 standard deviations above the mean noise floor at nearby frequencies.
MOUSE ID:	WT tag730				DISPLACEMENT MAGNITUDE (nm)										DISPLACEMENT PHASE (cycles)
			Stimulus Level (dB SPL)										Stimulus Level (dB SPL)
		Frequency (kHz)	10	20	30	40	50	60	70	80		Frequency (kHz)	10	20	30	40	50	60	70	80
		2	NaN	NaN	0.38983	1.6027	3.7834	11.274	32.94	73.574		2	NaN	NaN	-0.53393	-0.52345	-0.51682	-0.51251	-0.49788	-0.46807
		2.5	NaN	NaN	0.34713	1.7451	5.1437	17.633	48.798	46.216		2.5	NaN	NaN	-0.6191	-0.53891	-0.53875	-0.54107	-0.55529	-0.55113
		3	NaN	0.20568	0.30444	2.2799	6.2838	8.1726	43.371	37.61		3	NaN	-0.78771	-0.70427	-0.63288	-0.61235	-0.64299	-0.62208	-0.64219
		3.5	NaN	NaN	0.76628	0.92749	4.9636	15.461	22.355	37.115		3.5	NaN	NaN	-0.79037	-0.67392	-0.76783	-0.74774	-0.74341	-0.73717
		4	NaN	NaN	1.2281	3.6422	7.0635	16.416	30.311	58.713		4	NaN	NaN	-0.87646	-0.89205	-0.88843	-0.92278	-0.91245	-0.89237
		4.5	0.25125	0.59066	1.5048	4.4953	13.74	29.285	53.261	85.846		4.5	-1.1353	-1.1271	-1.0805	-1.0868	-1.0755	-1.0602	-1.0657	-1.0804
		5	0.21885	0.74678	1.7268	5.0312	11.913	32.949	37	71.658		5	-1.1154	-1.244	-1.2095	-1.2275	-1.2362	-1.2543	-1.2297	-1.2423
		5.5	0.22188	0.47072	2.3744	6.941	15.556	31.533	34.122	87.338		5.5	-1.4316	-1.3657	-1.3778	-1.3627	-1.3653	-1.3946	-1.3667	-1.4268
		6	0.43963	0.67521	2.1237	5.945	11.759	26.721	38.825	67.768		6	-1.525	-1.4923	-1.5038	-1.5126	-1.5311	-1.4984	-1.4995	-1.5821
		6.5	0.27533	0.57428	2.2239	7.1637	10.798	24.732	27.751	56.514		6.5	-1.6251	-1.553	-1.5758	-1.6089	-1.557	-1.6276	-1.5826	-1.7168
		7	0.56395	1.1305	5.2961	13.012	23.724	25.865	30.153	55.361		7	-1.6368	-1.6973	-1.6604	-1.6744	-1.7079	-1.7262	-1.7492	-1.8881
		7.5	0.5079	1.8496	4.7226	7.1519	26.188	28.257	33.788	38.776		7.5	-1.8155	-1.8244	-1.8528	-1.8788	-1.839	-1.8288	-1.879	-2.0248
		8	0.90287	1.5515	9.2461	8.7129	27.634	29.605	34.493	41.33		8	-1.9192	-1.9465	-1.924	-2.0037	-1.9714	-1.9598	-1.9917	-2.1629
		8.5	1.3135	3.1965	10.02	17.253	25.956	26.462	11.774	28.761		8.5	-2.0236	-2.041	-2.0517	-2.0689	-2.0948	-2.0898	-1.9021	-2.3016
		9	1.2495	4.7117	2.2847	10.05	20.882	20.802	20.308	10.598		9	-2.1538	-2.1694	-2.1961	-2.2899	-2.2103	-2.2097	-2.2835	-2.296
		9.5	2.1316	6.227	9.425	13.754	15.136	17.579	10.591	10.237		9.5	-2.3091	-2.2977	-2.2977	-2.3257	-2.3378	-2.3392	-2.4357	-2.6175
		10	1.911	7.5218	5.3918	8.7442	8.5203	8.8965	11.275	9.6323		10	-2.5371	-2.498	-2.4934	-2.5087	-2.5002	-2.442	-2.6152	-2.7699
		10.5	1.8859	3.8142	6.1235	8.5068	14.141	12.337	13.459	7.7128		10.5	-2.7413	-2.6972	-2.7123	-2.7169	-2.7212	-2.726	-2.8504	-3.0026
		11	1.8862	9.5151	5.2347	4.4585	6.0418	10.902	11.264	5.3605		11	-2.9555	-3.0052	-2.9587	-2.893	-2.9254	-2.9872	-3.0893	-3.2284
		11.5	1.7051	2.9266	3.8176	3.6098	4.259	6.5602	6.7851	4.3642		11.5	-3.276	-3.2326	-3.2316	-3.169	-3.0985	-3.2512	-3.3998	-3.5302
		12	1.1085	1.3845	1.39	2.4661	3.0255	2.9255	3.0168	2.2921		12	-3.5583	-3.5442	-3.4697	-3.592	-3.5668	-3.5554	-3.658	-3.7527
		12.5	0.42731	1.3721	1.302	1.3066	1.9569	1.8588	1.1848	1.1955		12.5	-3.8398	-4.0926	-4.0391	-3.9717	-3.9916	-4.0287	-4.0156	-4.3123
		13	NaN	0.48906	0.37942	0.28	0.41388	NaN	0.78082	0.96566		13	NaN	-4.5918	-4.2105	-4.1858	-4.102	NaN	-4.4362	-4.875
		13.5	NaN	0.19646	NaN	NaN	NaN	NaN	0.37684	0.45328		13.5	NaN	-4.968	NaN	NaN	NaN	NaN	-4.8569	-5.0549
		14	NaN	NaN	NaN	NaN	NaN	NaN	NaN	0.3128		14	NaN	NaN	NaN	NaN	NaN	NaN	NaN	-4.9792
MOUSE ID:	WT tag763				DISPLACEMENT MAGNITUDE (nm)										DISPLACEMENT PHASE (cycles)
			Stimulus Level (dB SPL)										Stimulus Level (dB SPL)
		Frequency (kHz)	10	20	30	40	50	60	70	80		Frequency (kHz)	10	20	30	40	50	60	70	80
		2	NaN	NaN	0.49017	1.5918	5.5321	17.663	32.967	45.239		2	NaN	NaN	-0.50089	-0.47682	-0.47254	-0.46703	-0.45936	-0.44047
		2.5	NaN	0.44165	0.70916	2.3749	7.6668	20.028	36.289	50.595		2.5	NaN	-0.49723	-0.5432	-0.55679	-0.55305	-0.54714	-0.55018	-0.51779
		3	0.10854	0.28808	0.84712	2.4658	8.7356	22.282	32.584	51.531		3	-0.66672	-0.6532	-0.64481	-0.61494	-0.6293	-0.62842	-0.63531	-0.60182
		3.5	0.14602	0.29152	1.0359	3.0681	8.8344	21.072	30.19	55.433		3.5	-0.77059	-0.75388	-0.73247	-0.71937	-0.7186	-0.72357	-0.70625	-0.6866
		4	0.17374	0.49209	1.2772	3.9875	11.968	22.209	31.69	70.409		4	-0.83307	-0.83065	-0.81313	-0.7962	-0.79419	-0.79814	-0.76613	-0.7815
		4.5	0.20147	0.57462	1.8325	6.1624	17.353	28.332	30.387	41.704		4.5	-0.89556	-0.87075	-0.85158	-0.85122	-0.85755	-0.86465	-0.8214	-0.82948
		5	0.24184	0.78052	2.0534	6.6482	18.667	23.696	29.426	45.419		5	-0.9602	-0.97081	-0.89599	-0.94313	-0.93549	-0.92055	-0.92067	-0.91437
		5.5	0.28221	0.66785	2.7411	7.0739	15.186	23.981	28.05	84.455		5.5	-1.0248	-1.0244	-1.0143	-1.0381	-1.0274	-1.0409	-1.0466	-1.0148
		6	0.34322	0.826	2.296	7.1874	20.355	23.491	31.882	58.584		6	-1.197	-1.0793	-1.1242	-1.1056	-1.1566	-1.1501	-1.1313	-1.1131
		6.5	NaN	1.0551	2.7623	8.4949	18.965	18.856	17.043	23.031		6.5	NaN	-1.2047	-1.1731	-1.1909	-1.2316	-1.195	-1.2756	-1.2513
		7	NaN	1.1173	5.1313	11.243	20.663	20.474	25.27	44.524		7	NaN	-1.2635	-1.3022	-1.3179	-1.3458	-1.3108	-1.3283	-1.3026
		7.5	0.76435	1.8426	6.0059	11.601	10.877	19.428	12.28	9.7511		7.5	-1.4184	-1.4214	-1.4561	-1.4419	-1.4063	-1.4294	-1.5108	-1.4425
		8	0.55814	2.1081	6.0257	14.431	15.474	16.909	11.875	38.784		8	-1.5424	-1.5826	-1.5737	-1.6017	-1.635	-1.597	-1.7002	-1.6574
		8.5	0.6374	1.8855	4.6726	7.3955	19.141	6.7824	19.833	8.549		8.5	-1.6582	-1.6226	-1.5874	-1.5737	-1.804	-1.687	-1.9223	-1.9827
		9	0.84814	2.5618	5.6582	7.9015	10.605	13.742	14.702	20.151		9	-1.7459	-1.7292	-1.7328	-1.7399	-1.6735	-1.6251	-1.8176	-2.031
		9.5	0.74342	2.3973	4.4431	6.6765	8.3683	11.299	12.391	13.04		9.5	-1.9248	-1.9212	-1.961	-1.953	-1.9453	-1.964	-2.0886	-2.2624
		10	1.4934	3.8895	5.4557	6.2226	9.3291	11.879	10.836	11.696		10	-2.1858	-2.209	-2.2123	-2.1816	-2.1648	-2.1923	-2.32	-2.4926
		10.5	2.4985	4.1265	4.4911	7.154	7.8773	8.9774	9.0136	9.1338		10.5	-2.4247	-2.4047	-2.3581	-2.3503	-2.3218	-2.3811	-2.519	-2.6767
		11	1.8139	3.1489	4.6944	6.0093	7.3058	7.7952	7.7572	7.2011		11	-2.6158	-2.5666	-2.5323	-2.5322	-2.5212	-2.5436	-2.7071	-2.8821
		11.5	1.4777	2.9042	4.8271	5.4309	5.9444	5.1551	5.0715	6.4981		11.5	-2.79	-2.7583	-2.754	-2.7359	-2.7114	-2.7542	-2.9262	-3.0779
		12	1.8892	3.3606	4.5529	4.3132	4.8834	4.7862	4.6476	3.9534		12	-2.9895	-2.9778	-2.9744	-2.9634	-2.9405	-2.9903	-3.1529	-3.2925
		12.5	1.453	2.0969	2.3147	2.5747	2.5555	2.4481	2.6675	2.5873		12.5	-3.276	-3.2713	-3.2271	-3.1923	-3.1798	-3.2757	-3.4796	-3.6029
		13	0.70874	0.84195	0.80284	1.0236	1.3453	1.3727	1.4004	1.4052		13	-3.6275	-3.6046	-3.5868	-3.5354	-3.5313	-3.6095	-3.7378	-3.832
		13.5	0.4175	0.25359	0.47632	0.42173	0.22735	0.43059	0.76571	0.80445		13.5	-4.0641	-3.9547	-3.8755	-3.8192	-3.8289	-3.8198	-3.9664	-3.9934
		14	NaN	NaN	0.26482	0.25942	0.20642	0.19662	0.2021	0.33535		14	NaN	NaN	-3.6716	-3.7052	-3.9785	-3.9246	-3.9808	-4.0247
MOUSE ID:	WT tag729				DISPLACEMENT MAGNITUDE (nm)										DISPLACEMENT PHASE (cycles)
			Stimulus Level (dB SPL)										Stimulus Level (dB SPL)
		Frequency (kHz)	10	20	30	40	50	60	70	80		Frequency (kHz)	10	20	30	40	50	60	70	80
		2	NaN	NaN	0.25295	0.46937	1.5122	5.3964	12.654	21.047		2	NaN	NaN	0.091182	0.037705	0.053986	0.060799	0.070735	0.073703
		2.5	NaN	NaN	NaN	0.59106	1.4362	5.2582	12.983	21.972		2.5	NaN	NaN	NaN	-0.078338	-0.049512	-0.033188	-0.033019	-0.066087
		3	NaN	NaN	NaN	0.80013	1.8116	7.1181	13.059	21.42		3	NaN	NaN	NaN	-0.14594	-0.082927	-0.1332	-0.09896	-0.15689
		3.5	NaN	0.11131	0.34955	0.74548	3.6514	11.274	16.504	17.963		3.5	NaN	-0.33057	-0.1181	-0.15154	-0.15461	-0.17768	-0.17051	-0.19229
		4	NaN	0.23381	0.34084	1.1881	4.9121	10.277	15.205	21.727		4	NaN	-0.32674	-0.15918	-0.18761	-0.23483	-0.21033	-0.24949	-0.29366
		4.5	NaN	0.3563	0.73157	2.2014	6.7881	15.321	19.743	23.196		4.5	NaN	-0.32291	-0.32266	-0.30903	-0.2894	-0.31405	-0.33036	-0.37247
		5	NaN	0.29058	0.72908	2.2923	8.3385	16.4	17.275	17.23		5	NaN	-0.35431	-0.38609	-0.37601	-0.36173	-0.40362	-0.4697	-0.54431
		5.5	NaN	0.21481	0.95496	2.9804	7.7436	14.157	24.094	29.71		5.5	NaN	-0.48761	-0.55198	-0.48396	-0.49068	-0.5155	-0.52139	-0.60255
		6	NaN	0.31454	0.74577	2.4644	8.7125	15.752	19.674	31.344		6	NaN	-0.49755	-0.56564	-0.52592	-0.53754	-0.57841	-0.59704	-0.7256
		6.5	NaN	0.32923	0.83347	3.0294	10.799	21.14	21.699	28.908		6.5	NaN	-0.55165	-0.56344	-0.58115	-0.60603	-0.65106	-0.69147	-0.84149
		7	0.18888	0.41827	1.5459	4.663	11.854	26.368	29.905	27.94		7	-0.60278	-0.63332	-0.63818	-0.65802	-0.69841	-0.7477	-0.80577	-0.96754
		7.5	0.21376	0.7451	2.1023	6.3944	15.478	22.442	25.12	22.743		7.5	-0.77792	-0.75839	-0.79988	-0.77509	-0.81844	-0.86919	-0.95344	-1.1157
		8	0.23863	0.83761	2.5249	7.7973	16.045	20.284	24.366	26.406		8	-0.95306	-0.89738	-0.88995	-0.90274	-0.99709	-1.008	-1.0854	-1.2822
		8.5	0.3954	1.1188	3.312	9.248	18.042	24.073	25.332	26.456		8.5	-1.0187	-1.0528	-1.0389	-1.0912	-1.1327	-1.1879	-1.2619	-1.4739
		9	0.66842	1.3919	4.0294	12.175	21.299	24.282	24.608	24.308		9	-1.3362	-1.3394	-1.3083	-1.3471	-1.4321	-1.4873	-1.566	-1.7321
		9.5	0.73117	2.1398	6.3415	14.609	20.303	21.806	20.074	20.375		9.5	-1.458	-1.4847	-1.5021	-1.5462	-1.6041	-1.642	-1.7472	-1.8966
		10	1.6434	4.0035	11.711	15.912	19.35	20.429	20.139	20.084		10	-1.6121	-1.6066	-1.6795	-1.7164	-1.7693	-1.804	-1.8831	-2.046
		10.5	2.7032	6.9553	10.942	15.227	16.468	19.774	19.172	18.047		10.5	-1.8994	-1.8767	-1.8755	-1.9371	-1.9693	-1.98	-2.0697	-2.2242
		11	3.074	6.671	10.936	13.416	16.798	15.611	16.352	18.165		11	-2.1658	-2.1241	-2.151	-2.1659	-2.1895	-2.2127	-2.2539	-2.4162
		11.5	2.9353	6.2482	8.8047	11.689	13.137	14.765	14.554	14.601		11.5	-2.447	-2.469	-2.4776	-2.4398	-2.4327	-2.4014	-2.4734	-2.6342
		12	2.248	4.869	6.253	6.9191	9.3477	9.2903	7.3298	10.124		12	-2.6805	-2.7056	-2.7253	-2.6981	-2.6705	-2.6552	-2.7527	-2.8906
		12.5	1.0071	1.805	2.5191	2.7648	3.359	2.655	3.0235	3.711		12.5	-3.1184	-3.0693	-2.9953	-2.9801	-2.9158	-2.9697	-2.996	-3.1773
		13	0.66503	1.2327	1.5967	0.62637	0.74272	0.91491	0.98363	0.99714		13	-3.1515	-3.1435	-3.1044	-3.1092	-3.0666	-3.03	-3.1293	-3.3514
		13.5	0.32299	0.66028	0.67431	0.78538	0.91337	0.74757	0.99048	0.9344		13.5	-3.1846	-3.2176	-3.2135	-3.2164	-3.1842	-3.2085	-3.2798	-3.4418
		14	0.18074	0.17824	0.22604	0.31983	0.31627	0.41872	0.57963	0.58868		14	-3.5357	-3.5328	-3.5882	-3.4524	-3.4985	-3.409	-3.4773	-3.6588
MOUSE ID:	WT tag728				DISPLACEMENT MAGNITUDE (nm)										DISPLACEMENT PHASE (cycles)
			Stimulus Level (dB SPL)										Stimulus Level (dB SPL)
		Frequency (kHz)	10	20	30	40	50	60	70	80		Frequency (kHz)	10	20	30	40	50	60	70	80
		2	NaN	NaN	0.25975	0.94497	2.2665	7.3389	19.372	22.158		2	NaN	NaN	-0.082536	0.017684	0.017914	0.0066889	0.0056421	0.0067341
		2.5	NaN	NaN	0.38526	1.0049	2.9004	10.053	16.073	24.389		2.5	NaN	NaN	-0.029271	-0.094976	-0.070166	-0.07423	-0.08161	-0.095012
		3	NaN	NaN	0.35474	1.4123	3.8834	10.573	17.852	24.41		3	NaN	NaN	-0.20177	-0.20442	-0.15301	-0.18581	-0.20149	-0.18383
		3.5	NaN	NaN	0.52957	1.8197	4.6281	12.021	16.825	15.922		3.5	NaN	NaN	-0.34523	-0.31387	-0.33688	-0.33001	-0.34862	-0.43378
		4	NaN	0.19163	0.6441	1.6119	6.4861	18.154	27.585	17.039		4	NaN	-0.47514	-0.49188	-0.58197	-0.47653	-0.48724	-0.48608	-0.61019
		4.5	NaN	NaN	0.79706	0.84007	3.144	10.89	25.91	36.36		4.5	NaN	NaN	-0.49416	-0.71769	-0.58909	-0.54625	-0.54446	-0.56475
		5	NaN	NaN	0.56708	3.0618	7.9374	18.364	18.438	31.649		5	NaN	NaN	-0.58929	-0.57778	-0.56291	-0.54626	-0.60062	-0.60384
		5.5	NaN	NaN	0.493	0.52832	1.5369	2.49	8.6276	16.013		5.5	NaN	NaN	-0.63776	-0.82862	-0.63723	-0.70532	-0.70204	-0.73605
		6	NaN	NaN	0.41893	0.4758	3.5444	4.9278	10.611	14.103		6	NaN	NaN	-0.68624	-0.90037	-0.68324	-0.77036	-0.76763	-0.91926
		6.5	NaN	NaN	0.42281	0.42328	2.1674	21.586	17.775	26.455		6.5	NaN	NaN	-0.94463	-0.97212	-0.84949	-0.75581	-0.81115	-0.89142
		7	NaN	NaN	0.45743	1.9537	3.7672	11.99	16.415	26.757		7	NaN	NaN	-0.83322	-0.81695	-0.84559	-0.86978	-0.91977	-0.9936
		7.5	NaN	NaN	0.64038	2.8151	5.8087	9.8529	18.941	28.02		7.5	NaN	NaN	-0.93941	-1.0056	-0.98554	-1.0024	-1.0571	-1.1253
		8	NaN	NaN	2.0929	2.3141	11.009	16.501	24.33	25.272		8	NaN	NaN	-1.0433	-1.1058	-1.0828	-1.1315	-1.1471	-1.2925
		8.5	NaN	1.1897	2.6999	8.1388	14.919	26.007	28.291	18.608		8.5	NaN	-1.1351	-1.1978	-1.1839	-1.2389	-1.3051	-1.3389	-1.503
		9	NaN	0.9725	3.3377	9.464	13.251	33.008	14.335	26.029		9	NaN	-1.3185	-1.3351	-1.3622	-1.4491	-1.4656	-1.5677	-1.6486
		9.5	0.71364	1.2492	4.5999	12.547	14.525	18.521	24.127	20.485		9.5	-1.4568	-1.5205	-1.4944	-1.544	-1.6232	-1.6341	-1.6707	-1.7793
		10	0.73897	2.4301	10.117	26.191	23.912	24.315	29.036	24.654		10	-1.6761	-1.6565	-1.6844	-1.7253	-1.7629	-1.7823	-1.8163	-1.9373
		10.5	1.8066	5.4769	10.996	16.099	14.381	17.428	20.245	9.9273		10.5	-1.8649	-1.8681	-1.8972	-1.9401	-1.9773	-1.9584	-1.9909	-2.115
		11	2.1321	4.9687	8.0091	10.043	11.424	11.845	16.5	8.6768		11	-2.1156	-2.1444	-2.1933	-2.2047	-2.1912	-2.2059	-2.2028	-2.3668
		11.5	1.8769	4.7602	7.7104	6.6716	7.231	8.8924	9.4213	8.0425		11.5	-2.4591	-2.494	-2.4696	-2.4796	-2.4689	-2.4505	-2.4652	-2.6031
		12	1.4627	2.8805	4.3124	4.4688	4.2093	4.9369	3.4851	4.3696		12	-2.8581	-2.8952	-2.8734	-2.8078	-2.8054	-2.7255	-2.7443	-2.9304
		12.5	0.52633	1.3983	1.75	1.4688	1.4675	2.0094	2.0445	2.1061		12.5	-3.2702	-3.3442	-3.2924	-3.3016	-3.2199	-3.1451	-3.1537	-3.298
		13	1.3737	0.70136	1.106	0.61223	0.68624	1.147	0.27092	0.36177		13	-3.9392	-3.8458	-3.8434	-3.7889	-3.7405	-3.6832	-3.6283	-3.8779
		13.5	NaN	NaN	0.43048	NaN	0.31278	0.28455	0.28361	0.74948		13.5	NaN	NaN	-4.3913	NaN	-4.3186	-4.2213	-4.2499	-4.2823
		14	NaN	NaN	NaN	NaN	NaN	0.091091	NaN	NaN		14	NaN	NaN	NaN	NaN	NaN	-3.9579	NaN	NaN
MOUSE ID:	WT tag731				DISPLACEMENT MAGNITUDE (nm)										DISPLACEMENT PHASE (cycles)
			Stimulus Level (dB SPL)										Stimulus Level (dB SPL)
		Frequency (kHz)	10	20	30	40	50	60	70	80		Frequency (kHz)	10	20	30	40	50	60	70	80
		2	NaN	0.31742	0.39038	2.6461	6.2822	20.873	54.867	77.731		2	NaN	-0.41954	-0.39323	-0.41429	-0.42033	-0.42405	-0.40208	-0.3914
		2.5	NaN	0.25284	1.1274	2.6877	7.6179	23.542	35.873	53.176		2.5	NaN	-0.57948	-0.55803	-0.53794	-0.5403	-0.53844	-0.51868	-0.49729
		3	0.22105	0.29479	0.98229	3.3031	7.3714	18.52	32.49	75.046		3	-0.61283	-0.64177	-0.62729	-0.57652	-0.62685	-0.66709	-0.62318	-0.59148
		3.5	NaN	0.55959	1.4034	4.0016	10.198	27.323	40.638	60.337		3.5	NaN	-0.76342	-0.73664	-0.73869	-0.73418	-0.7334	-0.71705	-0.67301
		4	NaN	0.56183	1.5915	4.5427	10.268	24.004	34.228	65.477		4	NaN	-0.81083	-0.79352	-0.79237	-0.79373	-0.79925	-0.75913	-0.75718
		4.5	NaN	0.64248	1.5756	6.0643	20.446	31.658	41.547	80.746		4.5	NaN	-0.86119	-0.86801	-0.86014	-0.85765	-0.87073	-0.85008	-0.81945
		5	0.44763	0.84972	1.9019	5.7024	12.946	42.915	45.329	72.883		5	-0.87891	-0.9759	-0.93489	-0.91996	-0.95515	-0.9781	-0.94499	-0.93657
		5.5	NaN	0.59428	2.1943	7.6374	21.544	40.054	33.795	92.644		5.5	NaN	-1.053	-1.0704	-1.075	-1.0708	-1.0808	-1.035	-1.0346
		6	NaN	0.58353	2.1955	5.6393	17.592	25.65	35.464	65.281		6	NaN	-1.1591	-1.1708	-1.1687	-1.1471	-1.1611	-1.0966	-1.156
		6.5	0.21635	0.62078	2.0872	5.4907	14.455	19.625	39.788	75.893		6.5	-1.2263	-1.2406	-1.2353	-1.2287	-1.2668	-1.2408	-1.2145	-1.2734
		7	0.36902	0.91922	2.9059	7.2954	16.87	25.564	31.654	60.665		7	-1.2422	-1.3073	-1.3163	-1.3262	-1.3637	-1.3572	-1.3028	-1.4073
		7.5	0.42656	1.2896	3.3104	10.722	20.271	28.098	29.386	49.695		7.5	-1.4693	-1.4722	-1.4434	-1.4529	-1.4748	-1.469	-1.4504	-1.5488
		8	0.38061	1.0351	3.6116	8.609	16.792	22.319	23.753	35.764		8	-1.5915	-1.5996	-1.5974	-1.62	-1.6176	-1.6055	-1.5621	-1.6803
		8.5	0.34494	1.369	3.3354	10.503	16.814	17.595	18.712	24.093		8.5	-1.7554	-1.7583	-1.7641	-1.7701	-1.7985	-1.7659	-1.7589	-1.8813
		9	0.57522	1.822	4.7779	10.711	16.646	17.947	24.072	18.825		9	-1.9657	-1.9628	-1.9838	-2.0081	-2.013	-1.9957	-2.0047	-2.1753
		9.5	0.79475	2.8243	7.6216	12.444	14.251	14.505	19.23	18.853		9.5	-2.1168	-2.0946	-2.1264	-2.1484	-2.1682	-2.1441	-2.1884	-2.3604
		10	1.5569	4.1211	8.1528	8.2458	9.5395	8.821	10.479	9.2979		10	-2.249	-2.2494	-2.2599	-2.3276	-2.3108	-2.3103	-2.3433	-2.5176
		10.5	1.8963	4.6328	7.22	10.336	7.8545	8.6555	7.946	7.0486		10.5	-2.4615	-2.4699	-2.5086	-2.4807	-2.4794	-2.423	-2.4928	-2.6475
		11	1.6863	3.5854	5.3191	6.1133	7.0612	6.0564	6.1537	7.2481		11	-2.7279	-2.7248	-2.6827	-2.6677	-2.6299	-2.5958	-2.6351	-2.841
		11.5	1.4151	3.1445	5.3252	4.9305	4.2114	5.3822	4.9119	2.6349		11.5	-2.9773	-2.9545	-2.8936	-2.8345	-2.8231	-2.7982	-2.8054	-3.0333
		12	0.50233	1.4511	2.0923	0.8829	3.0894	3.5517	3.0038	3.6191		12	-3.2499	-3.1395	-3.1097	-3.1493	-3.0125	-2.9312	-3.0087	-3.2627
		12.5	0.715	0.99136	1.349	1.7871	2.2021	2.23	1.5111	2.1417		12.5	-3.2636	-3.3256	-3.2588	-3.2429	-3.2237	-3.2005	-3.2989	-3.5511
		13	0.21648	0.4679	0.6553	0.83953	0.93668	1.1695	1.0677	1.6395		13	-3.5289	-3.5508	-3.5015	-3.4732	-3.4204	-3.439	-3.538	-3.7543
		13.5	0.088612	0.2332	0.35018	0.47073	0.57174	0.79899	0.77544	0.9568		13.5	-3.7826	-3.7709	-3.7441	-3.726	-3.6821	-3.6692	-3.756	-3.9257
		14	NaN	0.15395	0.18422	0.17516	0.23754	0.31915	0.41661	0.35524		14	NaN	-3.9806	-3.9301	-3.9265	-3.8758	-3.8735	-3.9614	-4.066
MOUSE ID:	WT tag526				DISPLACEMENT MAGNITUDE (nm)										DISPLACEMENT PHASE (cycles)
			Stimulus Level (dB SPL)										Stimulus Level (dB SPL)
		Frequency (kHz)	10	20	30	40	50	60	70	80		Frequency (kHz)	10	20	30	40	50	60	70	80
		2	NaN	NaN	NaN	0.76213	1.9638	4.883	11.303	19.052		2	NaN	NaN	NaN	-0.30997	-0.20956	-0.201	-0.28817	-0.3417
		2.5	NaN	NaN	NaN	0.5918	2.4164	5.2922	12.852	24.626		2.5	NaN	NaN	NaN	-0.30844	-0.38852	-0.31265	-0.40104	-0.43342
		3	NaN	NaN	0.22535	1.0449	3.1141	6.9853	14.469	25.234		3	NaN	NaN	-0.3998	-0.47211	-0.4332	-0.36875	-0.48595	-0.51165
		3.5	0.18956	NaN	0.37429	1.1354	3.653	8.8584	15.706	27.414		3.5	-0.55406	NaN	-0.56348	-0.55494	-0.53744	-0.54577	-0.61156	-0.62222
		4	NaN	NaN	0.41148	1.1209	3.9104	9.5282	16.158	35.009		4	NaN	NaN	-0.58387	-0.55214	-0.5858	-0.61318	-0.699	-0.70648
		4.5	NaN	0.16976	0.42064	1.5281	4.6313	11.798	18.111	47.071		4.5	NaN	-0.71846	-0.66875	-0.67807	-0.69425	-0.75966	-0.76109	-0.79517
		5	NaN	0.2064	0.69533	1.8594	5.4037	10.07	17.328	41.798		5	NaN	-0.81745	-0.79738	-0.76829	-0.78756	-0.8314	-0.83513	-0.88339
		5.5	0.13101	0.15711	0.74255	2.6832	6.6369	11.674	16.7	45.429		5.5	-0.96382	-0.85705	-0.86683	-0.88327	-0.87872	-0.91541	-0.95535	-1.0188
		6	0.13709	0.28827	0.93639	2.6607	5.3624	9.0526	15.128	33.515		6	-1.0071	-0.93276	-0.90594	-0.89721	-0.92325	-0.975	-0.98808	-1.0782
		6.5	0.14316	0.31058	0.98568	2.9668	6.7108	9.5777	15.578	31.575		6.5	-1.0504	-1.0086	-0.9854	-0.97846	-1.0172	-1.0397	-1.0401	-1.1785
		7	0.14948	0.39804	1.2351	3.4024	7.0189	7.7261	13.493	31.525		7	-1.1702	-1.1362	-1.1364	-1.1784	-1.1771	-1.1328	-1.1439	-1.2962
		7.5	0.1558	0.50451	1.3959	4.0309	5.2938	11.06	15.568	26.837		7.5	-1.2899	-1.3191	-1.2785	-1.3084	-1.2699	-1.312	-1.2827	-1.4431
		8	0.14509	0.50904	1.406	3.2268	7.5245	11.194	15.349	19.97		8	-1.4704	-1.4333	-1.3934	-1.428	-1.2351	-1.3044	-1.4067	-1.5786
		8.5	0.13438	0.4024	1.4521	3.0656	4.3442	8.5581	14.785	16.646		8.5	-1.651	-1.6261	-1.6097	-1.5713	-1.5277	-1.5255	-1.5548	-1.7307
		9	0.26871	0.75652	2.6375	5.563	6.5591	9.4925	14.682	14.365		9	-1.7345	-1.786	-1.7855	-1.724	-1.6546	-1.6904	-1.7756	-1.9109
		9.5	0.21166	0.71711	2.0045	4.2547	7.8954	10.826	10.401	11.836		9.5	-1.9248	-1.9144	-1.8697	-1.7523	-1.8451	-1.8504	-1.893	-2.0757
		10	0.20087	0.58977	1.8772	3.7253	6.2089	8.2739	10.175	9.7906		10	-2.0719	-2.0653	-1.8909	-1.9124	-1.9361	-1.9467	-2.0261	-2.1806
		10.5	0.43104	1.1093	2.913	5.1175	6.3044	7.2406	8.4781	8.6812		10.5	-2.0056	-1.9914	-2.0793	-2.1212	-2.12	-2.1552	-2.2189	-2.3624
		11	1.2793	2.9673	4.3076	5.2127	6.2409	6.5659	6.7193	7.4302		11	-2.2486	-2.2911	-2.3809	-2.3529	-2.3958	-2.4308	-2.4704	-2.574
		11.5	1.3616	3.4181	4.1278	5.3071	5.6392	6.223	6.2087	5.9769		11.5	-2.6726	-2.6538	-2.6552	-2.6549	-2.6613	-2.6575	-2.7114	-2.8556
		12	1.542	2.9265	3.8465	4.0386	4.4382	4.7142	4.5123	3.7294		12	-3.0282	-3.0361	-3.0276	-3.0137	-3.0375	-2.9869	-2.9828	-3.129
		12.5	1.0812	1.514	1.4699	1.96	1.8079	1.7894	2.1828	2.8461		12.5	-3.4557	-3.439	-3.3469	-3.3853	-3.3468	-3.3146	-3.4044	-3.5574
		13	0.48582	0.74733	0.89719	0.80866	0.7331	0.82859	0.94594	1.2219		13	-3.911	-3.8921	-3.8751	-3.8484	-3.7669	-3.7717	-3.7953	-3.8929
		13.5	0.2712	0.39493	0.29855	0.35183	0.31216	0.38045	0.23423	0.13703		13.5	-4.4401	-4.4144	-4.4179	-4.2467	-4.2029	-4.2447	-4.3133	-4.5299
		14	NaN	0.20966	0.11934	0.13357	NaN	0.2205	0.18288	0.42488		14	NaN	-4.8732	-4.7589	-4.7857	NaN	-4.7913	-4.8545	-4.9675
MOUSE ID:	WT tag549				DISPLACEMENT MAGNITUDE (nm)										DISPLACEMENT PHASE (cycles)
			Stimulus Level (dB SPL)										Stimulus Level (dB SPL)
		Frequency (kHz)	10	20	30	40	50	60	70	80		Frequency (kHz)	10	20	30	40	50	60	70	80
		2	NaN	1.1095	NaN	NaN	3.5282	6.5743	13.055	53.486		2	NaN	0.27841	NaN	NaN	0.07216	0.10713	0.040235	0.10584
		2.5	0.44653	NaN	0.43723	0.51605	1.7068	15.738	48.257	20.954		2.5	0.11095	NaN	-0.05036	-0.032779	0.029482	-0.047852	-0.052573	0.034677
		3	NaN	NaN	0.39214	1.4207	2.7199	6.6287	21.465	15.031		3	NaN	NaN	-0.12359	-0.13898	-0.15798	-0.17004	-0.17466	-0.16499
		3.5	NaN	NaN	0.37732	2.2701	5.4057	14.022	23.8	25.377		3.5	NaN	NaN	-0.31883	-0.31099	-0.31992	-0.31218	-0.32183	-0.33641
		4	NaN	NaN	0.64792	1.526	7.1636	5.1741	13.434	24.723		4	NaN	NaN	-0.47612	-0.4197	-0.44517	-0.39232	-0.43347	-0.44087
		4.5	0.14151	NaN	0.48822	0.58698	5.189	7.9097	14.242	37.862		4.5	-0.55546	NaN	-0.4281	-0.45376	-0.41055	-0.42287	-0.46089	-0.44336
		5	0.13061	NaN	0.68931	0.87508	5.91	17.205	17.793	15.17		5	-0.52263	NaN	-0.43726	-0.33346	-0.47091	-0.48654	-0.46674	-0.46119
		5.5	0.11971	0.19906	0.41652	1.5548	5.2949	20.267	18.478	10.426		5.5	-0.48979	-0.52214	-0.48928	-0.48324	-0.50805	-0.5536	-0.60826	-0.59668
		6	NaN	0.37005	1.1709	2.7993	6.8357	12.47	12.548	5.239		6	NaN	-0.53975	-0.6661	-0.58881	-0.64838	-0.71171	-0.71891	-0.82304
		6.5	NaN	0.59295	1.1583	0.86517	17.405	18.462	8.3802	9.1667		6.5	NaN	-0.68513	-0.69336	-1.2229	-0.69619	-0.72575	-0.70875	-0.86366
		7	NaN	0.81586	1.5281	12.486	12.887	21.111	19.144	24.036		7	NaN	-0.83051	-0.76758	-0.79522	-0.79306	-0.84737	-0.8723	-0.98322
		7.5	0.28465	1.0241	0.34163	4.8891	17.262	16.622	26.174	23.565		7.5	-0.92545	-0.93602	-1.0034	-0.90443	-0.96918	-1.0281	-1.0512	-1.1581
		8	0.49598	0.69998	1.8389	7.69	2.6359	13.712	12.149	20.795		8	-1.0132	-1.087	-1.0802	-1.0818	-0.92588	-1.1576	-1.2312	-1.3606
		8.5	0.7073	0.94096	2.7383	6.7866	12.336	11.327	18.369	22.009		8.5	-1.1009	-1.2074	-1.1776	-1.2712	-1.2665	-1.2914	-1.4017	-1.5232
		9	0.45241	1.3046	5.1747	11.428	13.033	8.235	18.404	16.458		9	-1.3569	-1.3129	-1.3666	-1.4218	-1.4528	-1.4868	-1.5785	-1.737
		9.5	1.0732	3.5406	6.3796	9.3058	13.737	14.607	13.157	31.383		9.5	-1.5117	-1.4988	-1.5315	-1.5759	-1.6266	-1.6791	-1.707	-1.8932
		10	1.7885	5.0167	10.484	13.61	15.822	17.537	19.809	17.807		10	-1.725	-1.7662	-1.7811	-1.8443	-1.8738	-1.9152	-1.9845	-2.0941
		10.5	2.5222	3.9364	9.8659	12.801	15.987	15.804	15.194	15.286		10.5	-2.0038	-2.0203	-2.0623	-2.0826	-2.1647	-2.132	-2.1764	-2.3293
		11	2.4873	6.7525	10.134	11.845	11.816	11.873	11.736	11.95		11	-2.3037	-2.2987	-2.3054	-2.3288	-2.342	-2.358	-2.4033	-2.5723
		11.5	2.5396	5.6957	7.4327	9.1294	8.8706	9.4266	9.9796	10.181		11.5	-2.608	-2.6028	-2.5951	-2.586	-2.6086	-2.6065	-2.677	-2.8269
		12	2.0164	3.542	4.5736	5.6609	6.7051	5.6227	5.8199	5.1108		12	-2.9366	-2.9299	-2.9216	-2.9138	-2.9022	-2.8779	-2.9361	-3.1198
		12.5	0.87103	1.3011	1.4195	1.733	1.9635	2.1659	1.9954	2.4806		12.5	-3.3879	-3.3629	-3.3497	-3.2754	-3.2093	-3.2251	-3.2966	-3.4258
		13	0.24898	0.35825	0.43475	0.45265	0.13448	0.2867	1.3471	0.13259		13	-3.9284	-3.9388	-3.8489	-4.0527	-3.8441	-3.8509	-3.8558	-4.0126
		13.5	0.34659	NaN	0.44785	0.53798	0.49312	0.63274	0.69882	0.41668		13.5	-4.516	NaN	-4.455	-4.4051	-4.3861	-4.3901	-4.4149	-4.5874
		14	NaN	NaN	NaN	0.20009	0.19462	NaN	NaN	NaN		14	NaN	NaN	NaN	-4.7459	-4.8989	NaN	NaN	NaN
MOUSE ID:	WT tag748				DISPLACEMENT MAGNITUDE (nm)										DISPLACEMENT PHASE (cycles)
			Stimulus Level (dB SPL)										Stimulus Level (dB SPL)
		Frequency (kHz)	10	20	30	40	50	60	70	80		Frequency (kHz)	10	20	30	40	50	60	70	80
		2	NaN	NaN	0.80565	1.9264	7.7701	20.136	4.1302	50.873		2	NaN	NaN	0.072099	0.043025	0.048039	0.067769	0.038288	0.038796
		2.5	NaN	0.37684	0.54991	3.0811	8.4059	9.9224	20.204	23.765		2.5	NaN	-0.10408	-0.036302	-0.066056	-0.037545	-0.15098	-0.046215	-0.023059
		3	NaN	0.68315	1.1776	3.2603	15.045	33.632	44.424	59		3	NaN	-0.25775	-0.14004	-0.14486	-0.12196	-0.11636	-0.17774	-0.15682
		3.5	0.38466	0.6133	1.8373	4.603	12.467	18.232	33.039	30.858		3.5	-0.2456	-0.26307	-0.21706	-0.2532	-0.2482	-0.25472	-0.27259	-0.34856
		4	0.17379	0.47862	1.2735	4.0393	14.832	17.95	24.913	35.634		4	-0.36125	-0.37034	-0.37181	-0.35048	-0.35148	-0.38772	-0.40865	-0.49621
		4.5	0.29072	0.52863	1.7532	7.0875	15.558	25.468	18.067	29.995		4.5	-0.44733	-0.45195	-0.4415	-0.42103	-0.42995	-0.4519	-0.5365	-0.62694
		5	0.29066	0.65746	1.6391	6.9391	15.023	15.124	27.625	38.242		5	-0.46396	-0.48799	-0.46155	-0.46575	-0.48807	-0.53791	-0.58275	-0.68594
		5.5	NaN	0.42306	1.6095	3.6034	9.9288	14.214	13.81	41.182		5.5	NaN	-0.56764	-0.54462	-0.5446	-0.58415	-0.63459	-0.88574	-1.0213
		6	NaN	0.33965	1.0052	1.948	10.039	11.955	21.189	40.42		6	NaN	-0.65656	-0.61546	-0.69937	-0.66037	-0.73554	-0.84659	-0.93103
		6.5	0.51546	0.80275	3.1164	7.5836	12.201	16.182	15.595	23.422		6.5	-0.66525	-0.71667	-0.72386	-0.71535	-0.75837	-0.81715	-0.97931	-1.1152
		7	0.24103	0.88637	1.1596	2.0453	12.715	10.718	15.318	28.945		7	-0.81235	-0.80411	-0.80463	-0.75149	-0.87638	-0.94495	-1.1359	-1.2988
		7.5	0.37128	0.70971	2.63	10.641	24.024	20.102	23.42	18.894		7.5	-0.78099	-0.87901	-0.90921	-0.96614	-1.0281	-1.077	-1.1994	-1.4087
		8	0.59446	2.338	5.8297	13.355	19.141	25.335	22.637	27.367		8	-1.0776	-1.111	-1.0774	-1.1257	-1.21	-1.2508	-1.3534	-1.5336
		8.5	0.60817	1.8218	5.1499	12.292	19.443	19.441	23.077	28.169		8.5	-1.2812	-1.2636	-1.2951	-1.3282	-1.3973	-1.4456	-1.5511	-1.7366
		9	0.74341	1.9812	6.5861	12.352	19.082	20.341	19.517	19.358		9	-1.4604	-1.4075	-1.4543	-1.4935	-1.5704	-1.6228	-1.7258	-1.9356
		9.5	1.0595	3.5268	9.2408	14.26	15.308	18.803	20.065	21.347		9.5	-1.5526	-1.5608	-1.6094	-1.6898	-1.7454	-1.7961	-1.9015	-2.0812
		10	1.8883	5.0655	11.864	16.247	19.446	17.761	16.686	19.633		10	-1.7588	-1.7574	-1.8156	-1.8781	-1.9188	-1.9703	-2.0868	-2.2645
		10.5	2.9456	8.6139	10.62	14.274	15.935	11.454	16.418	15.51		10.5	-1.9607	-1.9934	-2.0475	-2.0948	-2.128	-2.1942	-2.2497	-2.4487
		11	3.1442	3.9004	10.656	9.643	14.28	13.307	13.578	12.089		11	-2.1701	-2.2458	-2.2642	-2.2745	-2.3142	-2.3399	-2.4249	-2.6505
		11.5	3.1507	5.3938	8.6532	7.9581	11.266	4.7137	12.015	12.725		11.5	-2.4478	-2.5289	-2.5091	-2.5387	-2.5291	-2.6008	-2.637	-2.847
		12	2.4243	4.521	5.4764	8.5951	7.511	6.8363	8.5913	4.5714		12	-2.7866	-2.785	-2.7895	-2.7861	-2.8234	-2.8158	-2.8891	-3.1418
		12.5	1.4963	3.9479	4.5973	2.7175	3.9693	5.4751	5.4676	4.6086		12.5	-3.1824	-3.1056	-3.0786	-3.2876	-3.0789	-3.0795	-3.1694	-3.3214
		13	0.88831	1.4463	1.7097	1.6852	1.7691	1.5163	1.4133	1.6683		13	-3.4673	-3.4692	-3.3999	-3.4082	-3.3804	-3.3641	-3.504	-3.6627
		13.5	0.23417	0.2777	1.0475	NaN	0.67825	NaN	0.36824	0.31428		13.5	-2.9216	-2.9424	-3.4068	NaN	-3.3328	NaN	-3.1171	-3.3312
		14	NaN	0.26371	0.38542	NaN	NaN	NaN	0.59416	0.45738		14	NaN	-3.4906	-3.4136	NaN	NaN	NaN	-3.5187	-3.7636
MOUSE ID:	WT tag550				DISPLACEMENT MAGNITUDE (nm)										DISPLACEMENT PHASE (cycles)
			Stimulus Level (dB SPL)										Stimulus Level (dB SPL)
		Frequency (kHz)	10	20	30	40	50	60	70	80		Frequency (kHz)	10	20	30	40	50	60	70	80
		2	NaN	NaN	NaN	NaN	0.90408	1.6951	7.9977	26.822		2	NaN	NaN	NaN	NaN	-0.21131	-0.13501	-0.19881	-0.21852
		2.5	NaN	NaN	NaN	0.45971	1.0363	5.3233	9.6086	18.721		2.5	NaN	NaN	NaN	-0.2561	-0.23986	-0.15386	-0.12116	-0.26824
		3	NaN	NaN	NaN	0.61199	2.9733	6.9027	13.04	22.944		3	NaN	NaN	NaN	-0.18142	-0.28516	-0.24961	-0.2744	-0.32961
		3.5	NaN	NaN	0.27742	1.0871	3.5038	8.6384	16.641	32.144		3.5	NaN	NaN	-0.31386	-0.34537	-0.37655	-0.39168	-0.41317	-0.44802
		4	NaN	0.33537	0.66401	1.434	3.7713	12.906	19.182	40.638		4	NaN	-0.46359	-0.53367	-0.47309	-0.4759	-0.51957	-0.56154	-0.57381
		4.5	0.1435	0.51629	1.1038	2.9107	8.4984	20.79	31.221	52.549		4.5	-0.58186	-0.61405	-0.54397	-0.55701	-0.53097	-0.58233	-0.62417	-0.63573
		5	NaN	NaN	0.54297	1.5863	10.714	22.402	35.508	53.562		5	NaN	NaN	-0.60223	-0.6009	-0.65801	-0.67592	-0.69889	-0.7151
		5.5	NaN	NaN	1.3851	3.435	9.0487	19.639	27.835	64.825		5.5	NaN	NaN	-0.69013	-0.71132	-0.73777	-0.77258	-0.75958	-0.82496
		6	0.22266	0.57982	1.3861	6.3752	17.515	17.328	23.13	54.335		6	-0.75495	-0.80906	-0.79996	-0.83353	-0.86474	-0.86397	-0.83548	-0.92197
		6.5	NaN	0.65521	2.7148	6.8571	13.065	16.793	28.654	51.151		6.5	NaN	-0.91477	-0.90315	-0.91391	-0.91889	-0.92632	-0.94348	-1.0307
		7	NaN	0.96507	2.768	8.8329	13.68	17.082	27.171	45.524		7	NaN	-1.0084	-1.0033	-1.0009	-1.0194	-1.0289	-1.0387	-1.1532
		7.5	0.26351	0.34381	3.0621	7.2397	9.814	16.633	23.377	31.364		7.5	-1.0936	-1.0571	-1.1068	-1.1036	-1.0887	-1.1096	-1.1149	-1.2401
		8	0.35158	0.88073	3.3227	8.0294	11.14	15.125	25.793	36.469		8	-1.1892	-1.218	-1.2014	-1.2091	-1.2206	-1.2047	-1.2486	-1.3836
		8.5	0.33958	1.2316	3.7897	9.1996	12.074	14.257	20.751	22.344		8.5	-1.2724	-1.273	-1.2655	-1.2833	-1.2901	-1.2889	-1.321	-1.4521
		9	0.54231	1.3839	3.8118	9.0757	9.842	12.631	16.434	17.534		9	-1.2976	-1.2941	-1.3093	-1.3264	-1.3221	-1.328	-1.3464	-1.4904
		9.5	0.88262	3.0204	7.0567	8.136	10.405	12.765	16.723	15.899		9.5	-1.3569	-1.3676	-1.3699	-1.3545	-1.3621	-1.3824	-1.4391	-1.5798
		10	1.5042	2.5427	6.7278	15.131	14.276	17.686	21.765	17.342		10	-1.4714	-1.4609	-1.4528	-1.4981	-1.4831	-1.5155	-1.5741	-1.6734
		10.5	1.5959	3.3453	7.2775	10.723	12.012	13.318	16.665	14.426		10.5	-1.5892	-1.5491	-1.5586	-1.59	-1.5915	-1.6015	-1.6793	-1.7747
		11	2.3748	3.2999	8.338	9.4127	10.393	11.614	13.924	11.575		11	-1.7614	-1.7554	-1.7429	-1.7277	-1.7172	-1.7468	-1.8275	-1.9378
		11.5	1.4783	4.3515	6.2806	7.2359	7.2351	6.7322	8.1259	7.9586		11.5	-1.9001	-1.9539	-1.934	-1.9193	-1.9247	-1.8724	-1.9624	-2.1069
		12	1.2469	3.4382	4.5794	5.9434	5.6182	4.9514	5.9408	5.6299		12	-2.0651	-2.1886	-2.1834	-2.1807	-2.1528	-2.119	-2.212	-2.3537
		12.5	1.4874	1.9773	2.686	2.2339	2.5118	2.9546	2.4811	2.7667		12.5	-2.5139	-2.4889	-2.4636	-2.4083	-2.4369	-2.4641	-2.4705	-2.6642
		13	0.63779	0.94473	1.1001	1.1866	1.5825	1.1425	1.1118	1.1331		13	-2.8578	-2.8171	-2.8343	-2.8502	-2.8662	-2.8204	-2.8549	-2.9665
		13.5	0.33886	0.42324	0.65055	0.61486	0.65724	0.54497	0.45116	0.55279		13.5	-3.2853	-3.2819	-3.3467	-3.3093	-3.3377	-3.3169	-3.2912	-3.5419
		14	NaN	0.30034	0.37534	0.34405	0.2371	0.42194	0.4778	0.57167		14	NaN	-3.7992	-3.7436	-3.7261	-3.7259	-3.7091	-3.8066	-3.9266
VOCTV RAW VIBRATION DATA					WILD TYPE TECTORIAL MEMBRANE (TM) DATA
NaN values indicate data where the displacement magnitudes were < 3 standard deviations above the mean noise floor at nearby frequencies.
MOUSE ID:	WT tag730				DISPLACEMENT MAGNITUDE (nm)										DISPLACEMENT PHASE (cycles)
			Stimulus Level (dB SPL)										Stimulus Level (dB SPL)
		Frequency (kHz)	10	20	30	40	50	60	70	80		Frequency (kHz)	10	20	30	40	50	60	70	80
		2	NaN	NaN	NaN	0.32666	0.93951	2.4918	6.4535	10.221		2	NaN	NaN	NaN	-0.10673	-0.10982	-0.060617	-0.061508	-0.11537
		2.5	NaN	NaN	NaN	0.42601	0.78544	3.2321	7.4157	11.121		2.5	NaN	NaN	NaN	-0.14808	-0.12768	-0.11715	-0.12178	-0.2441
		3	NaN	NaN	NaN	0.52536	1.325	3.562	8.2733	14.36		3	NaN	NaN	NaN	-0.18942	-0.19095	-0.20246	-0.23536	-0.35125
		3.5	NaN	NaN	NaN	0.59501	1.6007	5.3134	11.463	19.188		3.5	NaN	NaN	NaN	-0.26163	-0.29144	-0.28803	-0.33702	-0.4683
		4	NaN	NaN	NaN	0.81769	3.0508	8.6001	13.432	33.112		4	NaN	NaN	NaN	-0.38697	-0.39556	-0.43597	-0.53687	-0.69915
		4.5	NaN	NaN	NaN	1.2489	4.3664	10.407	18.666	48.425		4.5	NaN	NaN	NaN	-0.55631	-0.57028	-0.63187	-0.72531	-0.91365
		5	NaN	0.24618	0.90055	2.157	6.3866	12.755	22.974	59.782		5	NaN	-0.83443	-0.73861	-0.73697	-0.76086	-0.82409	-0.91396	-1.1109
		5.5	NaN	NaN	1.1307	3.0828	7.8693	16.485	27.873	69.766		5.5	NaN	NaN	-0.89277	-0.88314	-0.91231	-0.98264	-1.0806	-1.2963
		6	NaN	NaN	1.2138	3.4341	8.9016	19.196	32.928	70.645		6	NaN	NaN	-0.96459	-0.99683	-1.0402	-1.1054	-1.2093	-1.4289
		6.5	NaN	0.53853	1.3792	4.6555	11.839	20.185	36.458	64.157		6.5	NaN	-1.064	-1.0948	-1.1042	-1.1586	-1.2368	-1.3399	-1.5537
		7	0.47477	0.92827	2.573	6.9241	15.351	25.149	41.051	62.214		7	-1.2095	-1.1903	-1.2125	-1.238	-1.3024	-1.3697	-1.4949	-1.7091
		7.5	0.42504	1.3239	3.0147	9.2968	19.471	29.129	43.284	54.843		7.5	-1.3351	-1.331	-1.3264	-1.3692	-1.4414	-1.509	-1.6288	-1.8387
		8	0.4845	1.1664	4.2247	10.65	21.901	33.553	40.728	44.152		8	-1.4561	-1.4305	-1.4645	-1.5139	-1.5901	-1.6552	-1.7628	-1.9504
		8.5	0.71546	1.8299	6.341	14.786	24.899	32.891	39.306	41.879		8.5	-1.6209	-1.5743	-1.6026	-1.6635	-1.7381	-1.7996	-1.9046	-2.0869
		9	1.2619	3.5833	10.599	20.258	27.811	33.215	39.811	38.888		9	-1.7029	-1.7185	-1.7572	-1.8272	-1.8896	-1.9427	-2.0424	-2.2299
		9.5	2.5185	6.6823	15.766	24.273	29.461	34.878	38.923	35.736		9.5	-1.8798	-1.9036	-1.9451	-2.0111	-2.0616	-2.0968	-2.1978	-2.3858
		10	4.4324	11.566	19.273	26.127	30.657	34.795	31.73	33.473		10	-2.112	-2.1422	-2.1814	-2.223	-2.2471	-2.2732	-2.3796	-2.5654
		10.5	6.183	11.801	17.52	21.686	24.523	26.717	27.126	26.668		10.5	-2.3797	-2.408	-2.436	-2.4507	-2.4632	-2.4844	-2.5934	-2.7797
		11	6.9178	10.969	15.28	17.081	18.743	18.964	19.111	19.413		11	-2.7088	-2.7258	-2.7148	-2.7059	-2.7003	-2.7185	-2.8228	-3.0155
		11.5	4.5196	7.4954	8.9546	10.432	10.513	10.627	11.24	10.65		11.5	-3.1015	-3.075	-3.0418	-3.0114	-2.9863	-2.9976	-3.0939	-3.3116
		12	2.5524	3.5684	4.1097	3.9587	3.2645	3.0608	3.4977	3.6798		12	-3.4781	-3.4657	-3.4279	-3.3933	-3.3573	-3.3327	-3.4055	-3.648
		12.5	1.2637	2.0517	2.261	2.2489	2.2795	1.8235	2.2699	2.0924		12.5	-3.8963	-3.8905	-3.8812	-3.8667	-3.8426	-3.845	-3.9208	-4.127
		13	0.79389	1.1705	1.1896	1.4002	1.5537	1.4714	1.4367	1.4446		13	-4.3626	-4.3316	-4.3042	-4.2682	-4.2273	-4.2359	-4.3506	-4.5292
		13.5	0.28297	0.69242	NaN	NaN	NaN	0.3075	0.42599	0.52126		13.5	-4.7892	-4.5104	NaN	NaN	NaN	-4.6307	-4.8165	-4.9787
		14	NaN	0.21436	NaN	NaN	NaN	NaN	NaN	0.33011		14	NaN	-4.6893	NaN	NaN	NaN	NaN	NaN	-5.0166
MOUSE ID:	WT tag763				DISPLACEMENT MAGNITUDE (nm)										DISPLACEMENT PHASE (cycles)
			Stimulus Level (dB SPL)										Stimulus Level (dB SPL)
		Frequency (kHz)	10	20	30	40	50	60	70	80		Frequency (kHz)	10	20	30	40	50	60	70	80
		2	NaN	NaN	NaN	0.46525	1.4643	4.52	8.414	9.032		2	NaN	NaN	NaN	-0.032365	-0.011443	-0.0094059	-0.02094	-0.13773
		2.5	NaN	NaN	NaN	0.55578	2.0633	6.2166	9.6795	16.89		2.5	NaN	NaN	NaN	-0.074867	-0.079142	-0.093649	-0.1549	-0.30751
		3	NaN	0.16988	NaN	0.76846	2.1906	6.3821	10.691	25.279		3	NaN	-0.010123	NaN	-0.15047	-0.15794	-0.18046	-0.27029	-0.43433
		3.5	NaN	NaN	0.38309	1.0489	3.4849	7.5774	11.896	36.85		3.5	NaN	NaN	-0.21605	-0.27214	-0.27015	-0.29145	-0.39596	-0.56968
		4	NaN	NaN	0.34867	1.5765	4.6436	10.947	17.692	65.055		4	NaN	NaN	-0.44431	-0.34975	-0.353	-0.39354	-0.50188	-0.70191
		4.5	NaN	0.24627	0.6603	2.1151	6.3314	13.212	24.443	84.279		4.5	NaN	-0.37164	-0.36222	-0.38951	-0.40501	-0.47498	-0.59627	-0.76702
		5	NaN	0.30726	0.68243	2.9133	7.3422	13.785	29.793	87.964		5	NaN	-0.36638	-0.45414	-0.44939	-0.48866	-0.56617	-0.70012	-0.81015
		5.5	NaN	0.37326	1.1262	3.3677	9.3503	16.08	35.505	95.362		5.5	NaN	-0.48679	-0.54097	-0.54833	-0.60323	-0.67919	-0.83113	-0.92057
		6	NaN	0.43926	1.2379	4.025	9.3215	17.633	38.881	87.663		6	NaN	-0.6072	-0.63026	-0.63086	-0.68587	-0.76806	-0.92625	-1.0168
		6.5	NaN	0.48055	1.7948	4.7237	10.113	19.591	40.367	95.216		6.5	NaN	-0.72645	-0.70329	-0.70435	-0.7599	-0.83671	-1.0053	-1.1289
		7	0.21964	0.64027	2.3794	5.9294	13.848	23.272	45.579	88.563		7	-0.64592	-0.78832	-0.76696	-0.79565	-0.86054	-0.93707	-1.1248	-1.2145
		7.5	0.26319	0.98235	2.8491	7.9336	14.857	27.094	42.399	80.102		7.5	-0.88542	-0.86743	-0.88777	-0.91217	-0.98388	-1.0601	-1.2394	-1.3757
		8	0.3205	0.87309	3.5022	8.9985	16.69	28.759	37.746	59.298		8	-1.0254	-0.9735	-0.98833	-1.0295	-1.1049	-1.185	-1.351	-1.5261
		8.5	0.37781	1.5379	4.4156	11.265	19.688	29.781	36.441	46.085		8.5	-1.1653	-1.1018	-1.1154	-1.166	-1.247	-1.335	-1.4965	-1.682
		9	0.59453	2.2232	7.0096	15.198	23.29	31.589	34.369	38.544		9	-1.252	-1.2406	-1.268	-1.3427	-1.4138	-1.4981	-1.6485	-1.8397
		9.5	1.1477	3.1987	9.9927	19.066	26.419	32.065	33.58	35.381		9.5	-1.397	-1.4174	-1.4666	-1.5548	-1.6127	-1.6852	-1.8337	-2.0175
		10	2.2072	6.5816	14.86	21.366	29.353	31.132	31.184	33.707		10	-1.6273	-1.651	-1.7277	-1.7921	-1.8372	-1.8944	-2.0463	-2.2279
		10.5	4.2389	10.992	18.391	24.047	28.863	29.776	28.198	30.364		10.5	-1.8512	-1.9009	-1.9627	-2.0015	-2.0297	-2.0967	-2.2492	-2.4185
		11	6.9171	13.264	18.815	23.473	25.906	27.389	27.867	27.446		11	-2.1018	-2.1344	-2.1722	-2.1928	-2.2073	-2.2687	-2.4276	-2.5868
		11.5	8.256	14.105	17.816	19.98	21.944	22.342	22.271	22.237		11.5	-2.3761	-2.3915	-2.4016	-2.3961	-2.3956	-2.4556	-2.6328	-2.7646
		12	6.7503	10.537	12.357	14.026	15.637	15.605	15.453	15.035		12	-2.6648	-2.6665	-2.6512	-2.6211	-2.6105	-2.6733	-2.8418	-2.9685
		12.5	4.4323	5.7758	6.4568	7.2964	8.3246	7.7102	8.0183	7.8135		12.5	-2.9957	-2.9689	-2.936	-2.8855	-2.871	-2.9322	-3.1083	-3.2197
		13	1.3414	1.2412	1.6089	2.0266	2.2715	2.3376	2.4372	2.315		13	-3.429	-3.3634	-3.2527	-3.1864	-3.1551	-3.2361	-3.4072	-3.4935
		13.5	0.77349	0.77739	0.85963	0.66072	0.62183	0.71613	0.73459	0.63338		13.5	-3.0695	-3.0753	-3.0848	-3.115	-3.0515	-3.1762	-3.3624	-3.478
		14	0.33629	0.54199	0.63939	0.74928	0.72153	0.9434	0.77234	0.7964		14	-3.5122	-3.4538	-3.4044	-3.3985	-3.3669	-3.4368	-3.5917	-3.7199
MOUSE ID:	WT tag729				DISPLACEMENT MAGNITUDE (nm)										DISPLACEMENT PHASE (cycles)
			Stimulus Level (dB SPL)										Stimulus Level (dB SPL)
		Frequency (kHz)	10	20	30	40	50	60	70	80		Frequency (kHz)	10	20	30	40	50	60	70	80
		2	NaN	NaN	NaN	NaN	0.61866	2.608	6.1157	12.682		2	NaN	NaN	NaN	NaN	0.0081643	0.051789	0.044874	0.017738
		2.5	NaN	NaN	NaN	NaN	1.278	2.8553	8.1689	12.784		2.5	NaN	NaN	NaN	NaN	-0.05077	-0.051325	-0.06273	-0.11601
		3	NaN	NaN	NaN	NaN	1.149	3.8778	10.485	14.299		3	NaN	NaN	NaN	NaN	-0.097485	-0.11628	-0.12797	-0.21599
		3.5	NaN	NaN	0.41379	0.489	1.9861	5.7045	11.728	17.231		3.5	NaN	NaN	-0.15042	-0.15648	-0.15051	-0.16241	-0.20433	-0.31639
		4	NaN	NaN	0.4882	0.95297	3.404	8.8578	14.704	27.161		4	NaN	NaN	-0.2004	-0.21688	-0.20878	-0.23522	-0.30571	-0.47034
		4.5	NaN	0.34528	0.45585	1.5035	4.3958	10.963	18.168	36.425		4.5	NaN	-0.37486	-0.33655	-0.2848	-0.2888	-0.31839	-0.40031	-0.58375
		5	NaN	NaN	0.55678	1.6882	5.5549	12.697	20.029	41.538		5	NaN	NaN	-0.38491	-0.38478	-0.38139	-0.42041	-0.49973	-0.68284
		5.5	0.32351	NaN	0.47825	1.6309	5.5502	13.216	21.93	47.308		5.5	-0.39808	NaN	-0.42436	-0.44022	-0.46372	-0.52077	-0.6	-0.78677
		6	0.29914	NaN	0.48757	2.1658	6.3906	15.187	23.114	50.086		6	-0.45125	NaN	-0.51437	-0.52402	-0.53709	-0.60774	-0.68155	-0.88027
		6.5	0.27476	NaN	0.88925	2.5379	7.8627	16.455	25.948	53.952		6.5	-0.50442	NaN	-0.57603	-0.5787	-0.6117	-0.687	-0.7663	-0.99923
		7	0.21217	0.49625	1.3148	3.8995	10.623	19.468	32.102	53.707		7	-0.6574	-0.62262	-0.63876	-0.64701	-0.70444	-0.78381	-0.89075	-1.1171
		7.5	0.36208	0.53049	1.9348	5.9728	13.891	22.36	34.374	49.206		7.5	-0.76565	-0.81434	-0.76538	-0.77671	-0.83768	-0.9184	-1.0361	-1.2457
		8	0.29164	0.75093	2.4373	6.8238	15.815	25.392	35.487	44.328		8	-0.9373	-0.86149	-0.88099	-0.90491	-0.97847	-1.0607	-1.1818	-1.3836
		8.5	0.45858	1.0766	3.1438	8.6654	18.819	26.118	35.625	39.498		8.5	-1.1134	-1.0225	-1.0443	-1.0799	-1.1686	-1.2509	-1.3657	-1.5606
		9	0.62552	1.5323	4.5571	11.777	21.383	29.631	35.635	36.756		9	-1.2894	-1.3198	-1.3298	-1.3807	-1.4739	-1.5471	-1.6631	-1.8381
		9.5	0.77441	2.3594	7.7513	16.029	24.288	30.114	34.868	33.03		9.5	-1.4332	-1.4448	-1.4738	-1.5537	-1.6431	-1.7017	-1.8084	-1.9706
		10	1.4671	4.9382	12.107	20.033	24.856	30.999	32.661	32.631		10	-1.5746	-1.6111	-1.6708	-1.7488	-1.8107	-1.8581	-1.9402	-2.1
		10.5	3.4428	8.3371	14.813	21.459	25.276	29.281	30.651	30.518		10.5	-1.854	-1.8727	-1.9284	-1.9883	-2.0178	-2.0433	-2.123	-2.2767
		11	3.6007	9.0913	15.08	19.445	23.077	25.542	26.285	25.889		11	-2.1649	-2.1733	-2.1932	-2.2261	-2.237	-2.2524	-2.3149	-2.4578
		11.5	3.4105	7.8766	12.564	15.863	18.022	19.7	19.612	19.833		11.5	-2.4727	-2.475	-2.484	-2.4769	-2.4719	-2.4703	-2.5343	-2.676
		12	2.2833	5.7523	7.6365	9.3493	11.209	12.119	11.967	12.037		12	-2.7937	-2.7885	-2.7505	-2.718	-2.6964	-2.6823	-2.7478	-2.9228
		12.5	1.0271	2.1155	2.4443	3.2812	4.0119	4.6275	4.6682	5.11		12.5	-3.13	-3.0893	-3.0505	-2.9796	-2.9413	-2.9136	-2.988	-3.1944
		13	0.70611	0.48628	0.62358	0.85921	1.252	1.4258	1.5037	1.7912		13	-3.1891	-2.925	-3.0235	-3.0065	-3.0363	-3.0367	-3.1311	-3.3117
		13.5	0.38511	0.79883	0.84946	0.94855	1.1613	1.3552	1.4687	1.4568		13.5	-3.2483	-3.3055	-3.2738	-3.2633	-3.2208	-3.2479	-3.3148	-3.4734
		14	NaN	NaN	0.5219	0.532	0.34493	0.51684	0.58297	0.52112		14	NaN	NaN	-3.6015	-3.5185	-3.5061	-3.477	-3.5492	-3.7358
MOUSE ID:	WT tag728				DISPLACEMENT MAGNITUDE (nm)										DISPLACEMENT PHASE (cycles)
			Stimulus Level (dB SPL)										Stimulus Level (dB SPL)
		Frequency (kHz)	10	20	30	40	50	60	70	80		Frequency (kHz)	10	20	30	40	50	60	70	80
		2	NaN	NaN	NaN	NaN	NaN	1.2883	4.2328	6.9344		2	NaN	NaN	NaN	NaN	NaN	-0.1434	0.0056201	-0.06777
		2.5	NaN	NaN	NaN	NaN	NaN	1.5	4.1338	10.451		2.5	NaN	NaN	NaN	NaN	NaN	-0.02521	-0.086213	-0.16978
		3	0.40373	NaN	NaN	NaN	0.74646	2.7188	2.8829	12.65		3	-0.13754	NaN	NaN	NaN	-0.13921	-0.13213	-0.20143	-0.31288
		3.5	NaN	NaN	NaN	0.4541	2.112	3.9149	9.4829	18.693		3.5	NaN	NaN	NaN	-0.193	-0.20413	-0.22963	-0.31644	-0.49264
		4	NaN	NaN	NaN	1.0066	2.8653	7.8034	12.622	32.65		4	NaN	NaN	NaN	-0.33696	-0.33551	-0.35892	-0.47089	-0.65832
		4.5	NaN	NaN	0.5084	0.70939	2.8223	8.3199	14.945	39.48		4.5	NaN	NaN	-0.39008	-0.36836	-0.40204	-0.45902	-0.57278	-0.7438
		5	NaN	NaN	NaN	1.1859	3.2211	8.6276	13.754	38.088		5	NaN	NaN	NaN	-0.42485	-0.43594	-0.50708	-0.61457	-0.78871
		5.5	NaN	NaN	NaN	0.87686	3.6515	9.3775	16.376	44.133		5.5	NaN	NaN	NaN	-0.46026	-0.53907	-0.59856	-0.68469	-0.85685
		6	NaN	NaN	0.51392	1.5156	3.5246	9.4612	15.665	39.169		6	NaN	NaN	-0.52492	-0.55061	-0.60086	-0.66903	-0.77472	-0.95634
		6.5	NaN	0.4135	0.75552	1.7498	5.6084	11.16	21.61	44.431		6.5	NaN	-0.67995	-0.69034	-0.66128	-0.70136	-0.77245	-0.86459	-1.0568
		7	NaN	0.44801	0.95524	1.9944	7.1403	15.806	24.736	46.267		7	NaN	-0.727	-0.76084	-0.74669	-0.78655	-0.87492	-0.96307	-1.1558
		7.5	NaN	0.48251	0.91416	3.3665	9.9509	19.334	30.773	43.959		7.5	NaN	-0.77404	-0.85485	-0.86908	-0.94184	-1.0388	-1.1164	-1.2959
		8	NaN	0.55269	1.2273	5.1996	12.214	22.663	36.346	41.04		8	NaN	-1.0046	-1.0157	-1.0356	-1.1101	-1.2031	-1.2851	-1.4664
		8.5	0.37743	0.79853	3.1907	8.2686	17.571	29.031	36.226	40.311		8.5	-1.3544	-1.1616	-1.1816	-1.2145	-1.296	-1.3911	-1.4643	-1.6266
		9	NaN	1.4527	4.7206	11.715	24.206	31.723	37.949	38.7		9	NaN	-1.3636	-1.3606	-1.4074	-1.4936	-1.5662	-1.6456	-1.7821
		9.5	NaN	2.5003	7.8862	17.027	26.467	36.894	39.14	39.868		9.5	NaN	-1.4767	-1.5246	-1.5858	-1.6733	-1.7246	-1.7886	-1.9165
		10	1.4145	3.1251	11.796	20.768	26.964	32.861	36.736	36.296		10	-1.7096	-1.7031	-1.7201	-1.7914	-1.8441	-1.885	-1.9328	-2.046
		10.5	2.3904	6.2452	14.277	22.729	26.634	32.528	34.723	34.89		10.5	-1.8944	-1.9006	-1.9367	-1.9814	-2.0031	-2.0329	-2.0659	-2.1874
		11	2.8251	7.2533	14.445	19.84	23.943	27.249	28.776	28.339		11	-2.1479	-2.1711	-2.1876	-2.2099	-2.2111	-2.2255	-2.2539	-2.3657
		11.5	2.8536	7.4575	12.63	14.344	17.647	19.25	19.776	19.064		11.5	-2.4781	-2.4878	-2.4879	-2.4899	-2.4634	-2.4708	-2.4912	-2.5996
		12	2.1317	2.2098	8.4184	8.9771	9.9137	10.224	11.299	11.252		12	-2.8508	-2.8599	-2.852	-2.8267	-2.7943	-2.7766	-2.769	-2.8887
		12.5	1.4206	2.7958	3.2128	2.942	3.2315	3.5683	2.778	3.2422		12.5	-3.3472	-3.3319	-3.3013	-3.2582	-3.1958	-3.1486	-3.1426	-3.2583
		13	0.60856	1.7433	1.7954	1.5048	1.2428	1.0582	1.3152	0.72114		13	-3.8515	-3.7996	-3.8382	-3.7723	-3.7605	-3.7185	-3.7606	-3.7965
		13.5	0.59215	0.91808	0.95091	0.61143	1.0295	NaN	1.0446	1.2844		13.5	-4.3906	-4.3739	-4.3787	-4.2772	-4.2558	NaN	-4.1114	-4.3054
		14	0.26863	NaN	0.33635	NaN	NaN	NaN	NaN	NaN		14	-3.7966	NaN	-3.9646	NaN	NaN	NaN	NaN	NaN
MOUSE ID:	WT tag731				DISPLACEMENT MAGNITUDE (nm)										DISPLACEMENT PHASE (cycles)
			Stimulus Level (dB SPL)										Stimulus Level (dB SPL)
		Frequency (kHz)	10	20	30	40	50	60	70	80		Frequency (kHz)	10	20	30	40	50	60	70	80
		2	NaN	NaN	NaN	NaN	0.73435	1.2192	4.6435	5.9295		2	NaN	NaN	NaN	NaN	0.029144	0.061501	0.036799	-0.084188
		2.5	NaN	NaN	NaN	NaN	0.91787	2.5618	5.5049	11.429		2.5	NaN	NaN	NaN	NaN	-0.044997	-0.047999	-0.11428	-0.25331
		3	NaN	NaN	NaN	0.46416	1.027	3.2059	6.1958	18.708		3	NaN	NaN	NaN	-0.10851	-0.11646	-0.15152	-0.28082	-0.40108
		3.5	NaN	NaN	NaN	0.54461	1.5165	4.7211	8.0209	26.582		3.5	NaN	NaN	NaN	-0.21263	-0.21311	-0.25844	-0.37716	-0.51758
		4	NaN	NaN	NaN	0.80297	2.2517	5.5083	10.867	44.004		4	NaN	NaN	NaN	-0.25098	-0.2768	-0.33938	-0.46125	-0.62958
		4.5	NaN	NaN	NaN	1.2293	3.5999	7.284	16.229	59.941		4.5	NaN	NaN	NaN	-0.33387	-0.36518	-0.43938	-0.56905	-0.72445
		5	NaN	NaN	0.54187	1.3223	3.7995	8.6765	19.265	67.938		5	NaN	NaN	-0.45979	-0.43411	-0.47021	-0.55553	-0.66763	-0.82117
		5.5	NaN	NaN	0.42689	1.4596	4.5761	9.2876	21.439	69.032		5.5	NaN	NaN	-0.49123	-0.49979	-0.55156	-0.63697	-0.73214	-0.90692
		6	NaN	NaN	0.53709	1.8068	4.4585	9.8155	21.931	69.133		6	NaN	NaN	-0.56438	-0.60065	-0.63883	-0.71324	-0.82221	-1.0102
		6.5	NaN	NaN	0.75428	2.3018	6.3619	11.892	27.852	69.224		6.5	NaN	NaN	-0.68045	-0.66738	-0.72764	-0.81064	-0.91117	-1.1183
		7	NaN	0.35143	1.1855	3.3264	7.0565	14.64	31.265	60.973		7	NaN	-0.79943	-0.75389	-0.78131	-0.82752	-0.90911	-1.0185	-1.2366
		7.5	NaN	0.30538	1.3679	4.0161	9.9474	18.131	32.072	53.349		7.5	NaN	-0.89539	-0.85158	-0.89074	-0.94912	-1.0267	-1.1503	-1.3471
		8	NaN	0.50567	1.6428	4.6902	11.192	19.827	34.735	47.427		8	NaN	-1.0281	-0.96995	-1.0227	-1.0841	-1.1726	-1.2845	-1.4683
		8.5	NaN	0.61854	2.2335	6.4451	14.604	21.861	35.869	41.322		8.5	NaN	-1.1227	-1.1407	-1.1737	-1.2633	-1.3464	-1.4469	-1.6389
		9	0.36599	1.287	3.3733	8.6481	17.63	24.303	34.896	36.86		9	-1.3685	-1.3525	-1.3519	-1.4129	-1.5023	-1.5719	-1.6851	-1.8746
		9.5	0.78052	2.1552	6.2163	13.929	21.9	28.973	35.538	34.508		9.5	-1.4503	-1.4791	-1.5048	-1.594	-1.6709	-1.7276	-1.8294	-2.016
		10	1.425	4.2846	10.769	19.257	25.943	31.412	34.366	34.599		10	-1.6001	-1.6269	-1.6878	-1.7703	-1.8231	-1.8687	-1.9571	-2.1548
		10.5	3.0936	7.814	14.958	21.497	28.107	33.509	34.113	34.713		10.5	-1.8094	-1.8384	-1.8952	-1.9666	-1.9833	-2.0064	-2.0831	-2.2699
		11	4.4759	10.29	17.05	22.314	27.845	29.298	31.771	29.256		11	-2.0866	-2.1247	-2.151	-2.1711	-2.1681	-2.1789	-2.2564	-2.4468
		11.5	4.6584	10.17	15.969	19.902	22.606	26.37	26.291	26.496		11.5	-2.372	-2.3819	-2.406	-2.3749	-2.3971	-2.3741	-2.4453	-2.6545
		12	4.199	8.1216	11.606	15.244	16.079	18.769	18.475	19.505		12	-2.6728	-2.7084	-2.6778	-2.6217	-2.6275	-2.595	-2.6684	-2.8759
		12.5	2.4666	4.8885	6.4451	8.2114	8.7222	10.449	9.4693	10.411		12.5	-3.0283	-2.9861	-2.9388	-2.8904	-2.893	-2.8467	-2.9415	-3.1518
		13	0.74825	1.1502	1.1342	2.3746	2.7699	3.1871	3.2293	3.4629		13	-3.4075	-3.3432	-3.2742	-3.1451	-3.0987	-3.0761	-3.1599	-3.4052
		13.5	0.47303	0.57545	0.91975	0.85322	0.90756	1.0883	1.1005	1.4138		13.5	-3.0848	-3.0843	-3.1232	-3.0946	-3.1119	-3.1193	-3.2258	-3.4473
		14	0.41386	0.64081	0.76849	0.75518	0.86228	0.91554	1.1751	1.0521		14	-3.5995	-3.533	-3.4013	-3.3786	-3.3582	-3.2961	-3.4325	-3.6769
MOUSE ID:	WT tag526				DISPLACEMENT MAGNITUDE (nm)										DISPLACEMENT PHASE (cycles)
			Stimulus Level (dB SPL)										Stimulus Level (dB SPL)
		Frequency (kHz)	10	20	30	40	50	60	70	80		Frequency (kHz)	10	20	30	40	50	60	70	80
		2	NaN	NaN	NaN	0.63421	1.9764	5.0449	10.579	14.25		2	NaN	NaN	NaN	0.091206	0.0033219	0.035044	0.010372	-0.046525
		2.5	NaN	NaN	NaN	0.56008	1.8023	5.3456	11.207	15.095		2.5	NaN	NaN	NaN	-0.044986	-0.062308	-0.054135	-0.072277	-0.18045
		3	NaN	NaN	NaN	1.098	2.6616	8.4836	13.109	18.598		3	NaN	NaN	NaN	-0.12434	-0.1281	-0.13537	-0.19275	-0.35512
		3.5	NaN	NaN	0.45057	0.94558	2.8319	8.7056	12.259	29.174		3.5	NaN	NaN	-0.29026	-0.25226	-0.22848	-0.26468	-0.34655	-0.49329
		4	NaN	NaN	0.43494	1.3852	3.4374	8.1051	13.07	38.144		4	NaN	NaN	-0.30664	-0.31482	-0.3133	-0.35735	-0.45627	-0.62653
		4.5	NaN	NaN	0.41932	1.1187	3.4726	10.14	17.523	45.822		4.5	NaN	NaN	-0.32302	-0.3411	-0.3931	-0.42403	-0.51925	-0.70395
		5	NaN	NaN	0.43303	1.4473	5.1638	11.21	17.712	52.993		5	NaN	NaN	-0.46304	-0.47202	-0.47225	-0.53269	-0.64821	-0.82117
		5.5	NaN	NaN	0.62155	1.8294	5.5997	11.979	20.117	56.845		5.5	NaN	NaN	-0.60331	-0.55693	-0.58566	-0.65171	-0.75312	-0.92872
		6	0.26485	0.29901	0.92455	2.3853	7.0584	16.965	23.205	65.138		6	-0.52512	-0.59655	-0.61808	-0.6475	-0.66784	-0.70731	-0.83024	-1.004
		6.5	NaN	0.372	1.1365	2.9866	8.3658	17.652	27.438	56.227		6.5	NaN	-0.75896	-0.69728	-0.71538	-0.74303	-0.8153	-0.91385	-1.1113
		7	NaN	0.45596	1.6225	3.9453	9.9579	19.834	33.34	46.618		7	NaN	-0.75467	-0.80635	-0.79384	-0.84771	-0.91781	-1.0108	-1.2215
		7.5	NaN	0.4146	2.2799	5.3766	13.391	23.772	36.926	51.072		7.5	NaN	-0.97277	-0.9169	-0.93246	-0.97852	-1.0534	-1.1487	-1.3525
		8	NaN	0.74336	1.755	5.7817	13.911	24.087	40.061	42.929		8	NaN	-1.0294	-1.0588	-1.0628	-1.1245	-1.2004	-1.2898	-1.4801
		8.5	NaN	0.7283	2.6951	8.0298	17.799	30.333	38.436	38.051		8.5	NaN	-1.2059	-1.1792	-1.2035	-1.2789	-1.3537	-1.4459	-1.6246
		9	NaN	1.1134	3.6205	9.7877	17.854	26.671	29.084	32.712		9	NaN	-1.3151	-1.3133	-1.3605	-1.4549	-1.5224	-1.6028	-1.7643
		9.5	0.71854	2.5968	8.5171	19.58	22.936	32.663	35.735	32.541		9.5	-1.4447	-1.4429	-1.4727	-1.557	-1.6281	-1.6802	-1.7578	-1.9291
		10	1.5114	4.2153	13.172	22.864	31.212	33.241	39.726	39.317		10	-1.6105	-1.6339	-1.6816	-1.7718	-1.8225	-1.8604	-1.9226	-2.0915
		10.5	2.7231	7.4326	17.121	20.145	25.337	33.568	31.181	34.781		10.5	-1.8522	-1.88	-1.9392	-1.9944	-2.0357	-2.0548	-2.1062	-2.2661
		11	4.7312	11.754	16.845	22.016	21.198	27.725	27.141	31.858		11	-2.1275	-2.173	-2.2218	-2.2464	-2.2559	-2.2663	-2.3328	-2.4896
		11.5	6.9405	10.392	17.445	19.121	17.599	25.706	23.985	23.968		11.5	-2.4786	-2.4846	-2.4908	-2.5078	-2.5102	-2.4992	-2.5539	-2.7317
		12	6.3436	8.2738	10.531	14.859	12.052	14.47	14.632	17.448		12	-2.8404	-2.8352	-2.8116	-2.7785	-2.7839	-2.7686	-2.7983	-2.9698
		12.5	2.6816	4.7826	6.0171	6.2694	5.2318	6.6524	6.8094	6.9297		12.5	-3.2232	-3.2032	-3.1724	-3.1311	-3.1064	-3.0801	-3.1121	-3.2971
		13	1.4476	1.8711	1.8551	1.8209	1.7869	1.4847	1.8505	1.5311		13	-3.6716	-3.7021	-3.7004	-3.6412	-3.6101	-3.6018	-3.6091	-3.7618
		13.5	0.75572	0.75935	1.3517	1.23	1.3174	1.217	1.53	1.3807		13.5	-4.2385	-4.2016	-4.2063	-4.1944	-4.1653	-4.1521	-4.1518	-4.3631
		14	NaN	0.40433	0.35613	0.4876	NaN	0.45253	0.85878	0.38482		14	NaN	-4.7824	-4.6351	-4.6257	NaN	-4.5159	-4.5213	-4.703
MOUSE ID:	WT tag549				DISPLACEMENT MAGNITUDE (nm)										DISPLACEMENT PHASE (cycles)
			Stimulus Level (dB SPL)										Stimulus Level (dB SPL)
		Frequency (kHz)	10	20	30	40	50	60	70	80		Frequency (kHz)	10	20	30	40	50	60	70	80
		2	NaN	NaN	NaN	0.49548	1.164	4.3744	7.2371	9.4086		2	NaN	NaN	NaN	0.11153	0.074635	0.065845	0.046334	-0.036972
		2.5	NaN	NaN	NaN	0.61389	1.601	5.9544	9.1153	12.757		2.5	NaN	NaN	NaN	-0.087884	-0.10135	-0.063957	-0.11505	-0.24307
		3	NaN	NaN	NaN	0.5038	1.6585	4.7528	8.6925	19.005		3	NaN	NaN	NaN	-0.1948	-0.15052	-0.17997	-0.25244	-0.39983
		3.5	NaN	NaN	0.60978	0.94564	2.4435	7.0225	9.6119	30.419		3.5	NaN	NaN	-0.3019	-0.27326	-0.25798	-0.2989	-0.39814	-0.56959
		4	NaN	NaN	0.38655	0.859	2.6605	7.5262	12.821	44.488		4	NaN	NaN	-0.3626	-0.39817	-0.38219	-0.43933	-0.5375	-0.70521
		4.5	NaN	NaN	0.51497	1.0721	3.4332	8.5895	15.057	51.96		4.5	NaN	NaN	-0.52086	-0.44858	-0.42574	-0.51084	-0.62076	-0.77621
		5	NaN	NaN	0.41105	1.2634	4.13	10.105	17.011	48.5		5	NaN	NaN	-0.57045	-0.481	-0.50818	-0.58235	-0.66972	-0.85178
		5.5	NaN	NaN	0.51341	1.2703	4.4448	9.966	18.442	52.102		5.5	NaN	NaN	-0.52067	-0.55466	-0.5861	-0.66237	-0.75092	-0.93809
		6	NaN	0.28227	0.54437	1.8041	5.1105	11.18	20.088	49.334		6	NaN	-0.5942	-0.61113	-0.62902	-0.65798	-0.73962	-0.83079	-1.053
		6.5	NaN	0.30175	0.85129	2.5372	7.3358	14.117	21.041	48.586		6.5	NaN	-0.67827	-0.69312	-0.71709	-0.74378	-0.84906	-0.94081	-1.1549
		7	NaN	0.48319	1.1818	3.6513	9.3796	17.594	29.499	49.078		7	NaN	-0.78334	-0.82138	-0.83492	-0.89138	-0.9885	-1.0684	-1.2709
		7.5	NaN	0.60911	1.7102	5.0999	11.591	20.471	33.289	44.817		7.5	NaN	-0.94101	-0.9681	-0.98799	-1.049	-1.1369	-1.2234	-1.4074
		8	NaN	0.73158	2.3203	7.1158	15.401	23.695	39.266	40.634		8	NaN	-1.1133	-1.1077	-1.1365	-1.2153	-1.29	-1.377	-1.5437
		8.5	0.37941	1.0793	3.4957	9.5995	18.066	25.397	34.255	35.223		8.5	-1.258	-1.2456	-1.2673	-1.3073	-1.4012	-1.4708	-1.5431	-1.7028
		9	0.62022	2.1063	5.8654	12.756	21.277	28.081	34.502	35.283		9	-1.4094	-1.4169	-1.4495	-1.5197	-1.5981	-1.6557	-1.7228	-1.8819
		9.5	1.3852	4.1516	9.4324	16.35	23.576	30.236	33.24	34.336		9.5	-1.5948	-1.614	-1.6501	-1.722	-1.7769	-1.8171	-1.8806	-2.0408
		10	2.5181	6.2527	13.007	19.609	25.27	29.156	31.339	30.481		10	-1.8902	-1.9049	-1.9465	-1.9907	-2.0232	-2.0453	-2.106	-2.2628
		10.5	3.3088	7.7995	14.06	19.088	23.492	25.949	27.246	27.291		10.5	-2.1704	-2.1916	-2.2119	-2.2306	-2.2504	-2.2603	-2.3082	-2.4742
		11	3.3268	8.0394	12.14	15.105	18.146	20.633	21.504	21.483		11	-2.4721	-2.4862	-2.4834	-2.4854	-2.4883	-2.4857	-2.5335	-2.7235
		11.5	2.3984	6.0267	8.6114	10.248	11.346	12.034	12.392	12.47		11.5	-2.7737	-2.772	-2.7611	-2.742	-2.7291	-2.7154	-2.7507	-2.9696
		12	1.6889	2.9799	3.9776	4.4895	5.0713	4.9824	5.52	5.5548		12	-3.1185	-3.1031	-3.0774	-3.0406	-3.0055	-2.9993	-3.0219	-3.2113
		12.5	0.58106	0.92474	0.77468	0.85592	0.86038	0.96587	1.0374	0.89953		12.5	-3.5394	-3.511	-3.5045	-3.449	-3.3624	-3.3201	-3.3646	-3.5288
		13	0.31894	0.5133	0.56302	0.6718	0.81159	0.90763	0.77916	0.69259		13	-3.1928	-3.1556	-3.1886	-3.1713	-3.1423	-3.1332	-3.1921	-3.3643
		13.5	0.21621	0.39612	0.40314	0.59649	0.51462	0.67308	0.66293	0.47555		13.5	-3.6057	-3.6223	-3.5975	-3.5958	-3.5231	-3.5147	-3.5393	-3.7431
		14	NaN	NaN	NaN	NaN	NaN	NaN	NaN	NaN		14	NaN	NaN	NaN	NaN	NaN	NaN	NaN	NaN
MOUSE ID:	WT tag748				DISPLACEMENT MAGNITUDE (nm)										DISPLACEMENT PHASE (cycles)
			Stimulus Level (dB SPL)										Stimulus Level (dB SPL)
		Frequency (kHz)	10	20	30	40	50	60	70	80		Frequency (kHz)	10	20	30	40	50	60	70	80
		2	NaN	NaN	NaN	1.2321	3.5201	8.9054	12.649	13.582		2	NaN	NaN	NaN	0.036758	0.038028	0.045305	0.0099546	-0.12819
		2.5	NaN	NaN	0.56334	1.4008	4.7449	11.3	14.951	21.458		2.5	NaN	NaN	-0.078498	-0.06179	-0.065709	-0.065392	-0.12182	-0.30914
		3	NaN	0.2647	0.59883	1.8276	5.161	12.33	15.809	36.227		3	NaN	0.043857	-0.10314	-0.16609	-0.15168	-0.15669	-0.23595	-0.43535
		3.5	NaN	NaN	0.86832	2.6978	7.7655	14.19	19.134	58.668		3.5	NaN	NaN	-0.23608	-0.27353	-0.25344	-0.26743	-0.36651	-0.57591
		4	NaN	NaN	1.1054	3.1741	9.191	16.484	25.432	95.927		4	NaN	NaN	-0.33625	-0.35704	-0.36191	-0.40191	-0.52615	-0.72497
		4.5	NaN	0.42836	1.3143	4.2791	10.853	19.213	37.896	120.87		4.5	NaN	-0.3973	-0.43479	-0.41499	-0.42591	-0.49446	-0.65114	-0.80762
		5	NaN	0.50986	1.3071	4.6007	12.629	21.752	41.808	129.47		5	NaN	-0.4878	-0.47478	-0.48854	-0.50735	-0.56735	-0.73262	-0.8775
		5.5	NaN	0.59137	1.5326	4.2485	12.3	23.487	43.389	120.76		5.5	NaN	-0.57829	-0.55536	-0.56199	-0.60334	-0.66932	-0.82566	-0.99991
		6	NaN	0.67606	1.4104	5.0107	13.421	24.666	42.723	101.41		6	NaN	-0.75171	-0.65467	-0.65045	-0.6917	-0.76404	-0.92649	-1.1183
		6.5	NaN	0.64046	2.2274	5.8211	15.628	26.595	42.022	84.969		6.5	NaN	-0.73833	-0.73915	-0.72797	-0.77397	-0.85267	-1.0096	-1.2256
		7	NaN	0.61333	2.1099	7.024	17	28.42	41.874	69.17		7	NaN	-0.79401	-0.8288	-0.84057	-0.8921	-0.96603	-1.1281	-1.3433
		7.5	NaN	0.9766	2.9137	9.1182	20.795	33.189	42.268	60.238		7.5	NaN	-0.95233	-0.96519	-0.98315	-1.0501	-1.1212	-1.2673	-1.4841
		8	0.42131	1.2704	3.8723	10.512	24.053	34.69	41.509	50.291		8	-1.1653	-1.1098	-1.1165	-1.1463	-1.2311	-1.3006	-1.4342	-1.6502
		8.5	0.59735	1.6181	5.0928	14.764	26.006	33.534	40.773	44.843		8.5	-1.2793	-1.2583	-1.2737	-1.3405	-1.4261	-1.4994	-1.6257	-1.8407
		9	0.7734	2.9697	8.2739	18.001	27.6	35.581	39.181	40.104		9	-1.3934	-1.4357	-1.4535	-1.5238	-1.6065	-1.6773	-1.8017	-2.0078
		9.5	1.5119	5.013	12.744	23.096	32.41	39.818	41.618	41.687		9.5	-1.5779	-1.5895	-1.6384	-1.7158	-1.7848	-1.8469	-1.9685	-2.1577
		10	2.9413	8.0192	16.817	26.423	32.627	39.425	37.959	40.342		10	-1.7787	-1.7924	-1.8578	-1.919	-1.9717	-2.0175	-2.1338	-2.318
		10.5	4.0745	10.76	20.061	26.963	32.311	35.975	37.745	38.869		10.5	-2.0266	-2.0466	-2.093	-2.1385	-2.1773	-2.2154	-2.3085	-2.5084
		11	5.2494	12.485	19.779	24.084	26.591	28.68	31.282	31.566		11	-2.2552	-2.2865	-2.31	-2.3405	-2.3691	-2.3973	-2.485	-2.7057
		11.5	5.6781	11.729	17.135	21.324	23.411	22.693	23.328	22.529		11.5	-2.5549	-2.5578	-2.5778	-2.5925	-2.6015	-2.6202	-2.71	-2.901
		12	4.9475	9.4198	12.293	13.901	14.899	15.957	15.371	14.887		12	-2.857	-2.8675	-2.867	-2.8679	-2.8648	-2.8762	-2.9714	-3.1655
		12.5	3.37	5.362	6.1646	6.4505	7.2556	7.6242	7.5553	7.5421		12.5	-3.2211	-3.2042	-3.1911	-3.1727	-3.1697	-3.178	-3.2687	-3.4568
		13	1.3366	1.931	2.0231	2.0449	2.0324	2.3034	2.3141	1.9478		13	-3.5811	-3.5766	-3.5591	-3.5472	-3.5189	-3.5056	-3.5886	-3.8043
		13.5	0.39282	1.2649	0.81709	1.0016	0.74356	0.59872	0.905	0.66183		13.5	-4.1203	-4.0709	-4.151	-4.134	-4.1148	-4.1249	-4.2868	-4.4618
		14	NaN	0.59873	0.9622	0.89472	0.80271	0.94528	1.0532	0.73013		14	NaN	-4.5652	-4.5805	-4.6138	-4.6335	-4.6052	-4.7013	-4.9012
MOUSE ID:	WT tag550				DISPLACEMENT MAGNITUDE (nm)										DISPLACEMENT PHASE (cycles)
			Stimulus Level (dB SPL)										Stimulus Level (dB SPL)
		Frequency (kHz)	10	20	30	40	50	60	70	80		Frequency (kHz)	10	20	30	40	50	60	70	80
		2	NaN	NaN	NaN	NaN	0.48696	1.3678	3.8085	6.2694		2	NaN	NaN	NaN	NaN	0.18724	0.1384	0.13963	0.022614
		2.5	NaN	NaN	NaN	0.5219	0.42989	1.7588	4.4927	9.3885		2.5	NaN	NaN	NaN	0.057447	0.050063	0.10122	0.052725	-0.083361
		3	NaN	NaN	NaN	NaN	0.89919	2.1456	5.2473	13.28		3	NaN	NaN	NaN	NaN	0.053834	0.008595	-0.066287	-0.20612
		3.5	NaN	NaN	NaN	NaN	1.1234	3.2471	6.3638	18.154		3.5	NaN	NaN	NaN	NaN	-0.057757	-0.098188	-0.2061	-0.32602
		4	NaN	NaN	NaN	0.53945	1.5138	4.1034	9.025	28.724		4	NaN	NaN	NaN	-0.15013	-0.16896	-0.20538	-0.32701	-0.47328
		4.5	NaN	NaN	0.42591	0.99094	2.8952	7.0693	14.739	43.227		4.5	NaN	NaN	-0.24184	-0.19733	-0.19021	-0.2724	-0.39926	-0.55892
		5	NaN	NaN	0.56527	1.4805	3.9404	9.6213	18.895	52.914		5	NaN	NaN	-0.23956	-0.28256	-0.31018	-0.39938	-0.49564	-0.65
		5.5	NaN	NaN	0.57809	1.5856	4.6181	10.932	21.31	55.113		5.5	NaN	NaN	-0.30941	-0.34577	-0.39961	-0.47358	-0.57412	-0.73497
		6	NaN	NaN	0.59091	2.2034	5.6993	12.722	24.487	56.08		6	NaN	NaN	-0.37927	-0.43679	-0.49174	-0.56923	-0.67038	-0.84453
		6.5	NaN	0.33288	1.1925	2.9432	7.1584	15.034	28.385	54.365		6.5	NaN	-0.56807	-0.50552	-0.52276	-0.57679	-0.66022	-0.75701	-0.94429
		7	NaN	0.28327	1.0457	3.5595	9.0973	17.28	31.35	49.857		7	NaN	-0.63797	-0.58926	-0.6124	-0.68165	-0.77218	-0.86666	-1.0572
		7.5	NaN	0.23365	1.5657	4.6866	12.154	20.698	33.935	44.828		7.5	NaN	-0.70786	-0.6874	-0.71661	-0.79324	-0.882	-0.97633	-1.1597
		8	NaN	0.6119	2.1634	6.2217	14.299	23.275	34.605	40.216		8	NaN	-0.79405	-0.78564	-0.82888	-0.90838	-0.98742	-1.0798	-1.2524
		8.5	0.39986	1.0043	3.2042	8.5825	17.13	25.493	34.346	37.323		8.5	-0.80766	-0.83563	-0.85832	-0.90785	-1.0001	-1.0745	-1.1613	-1.3227
		9	0.54109	1.5074	4.9464	12.433	20.958	28.27	35.046	36.476		9	-0.8685	-0.89559	-0.90759	-0.99638	-1.0796	-1.1474	-1.2253	-1.3914
		9.5	0.99318	3.1534	8.6864	17.026	24.967	31.076	34.447	35.13		9.5	-0.98504	-0.9733	-1.0126	-1.0985	-1.1749	-1.2212	-1.2931	-1.4483
		10	1.8073	5.3838	12.381	20.065	26.421	31.241	33.258	33.524		10	-1.1015	-1.1185	-1.1532	-1.2238	-1.2732	-1.3166	-1.3802	-1.5292
		10.5	2.4783	7.2477	14.111	20.415	25.65	29.021	30.481	30.278		10.5	-1.2589	-1.2897	-1.3252	-1.3784	-1.4159	-1.4578	-1.5032	-1.6368
		11	3.687	9.5867	15.697	19.47	22.049	24.1	25.209	24.985		11	-1.4751	-1.5012	-1.5376	-1.5643	-1.5808	-1.5993	-1.6483	-1.7928
		11.5	4.2124	9.0546	13.307	15.448	17.67	18.598	18.71	18.357		11.5	-1.7368	-1.7551	-1.7698	-1.7799	-1.7831	-1.7983	-1.8333	-1.984
		12	3.3681	6.9456	8.8599	10.195	10.842	11.249	11.117	11.288		12	-2.0225	-2.0431	-2.0519	-2.0263	-2.0218	-2.0094	-2.054	-2.2185
		12.5	1.9415	3.8288	4.6251	4.5471	4.4446	4.5518	4.6314	4.8709		12.5	-2.3998	-2.3764	-2.3663	-2.3498	-2.3206	-2.3253	-2.3479	-2.5106
		13	0.93771	1.5133	1.5598	1.552	1.6878	1.4315	1.3395	1.3896		13	-2.8194	-2.7991	-2.8247	-2.8181	-2.7942	-2.7716	-2.8302	-2.972
		13.5	0.4653	0.88094	1.0437	1.1069	1.1949	1.1863	1.2934	1.433		13.5	-3.2759	-3.3376	-3.3095	-3.279	-3.2819	-3.2804	-3.3203	-3.4904
		14	NaN	NaN	0.42994	0.44464	0.56014	0.50473	0.41627	0.60537		14	NaN	NaN	-3.7731	-3.6981	-3.653	-3.5988	-3.725	-3.89

## Sheet: Figure 6d
VOCTV RAW VIBRATION DATA					Lmo7 ex17 KO BASILAR MEMBRANE (BM) DATA
NaN values indicate data where the displacement magnitudes were < 3 standard deviations above the mean noise floor at nearby frequencies.
MOUSE ID:	KO tag001				DISPLACEMENT MAGNITUDE (nm)										DISPLACEMENT PHASE (cycles)
			Stimulus Level (dB SPL)										Stimulus Level (dB SPL)
		Frequency (kHz)	10	20	30	40	50	60	70	80		Frequency (kHz)	10	20	30	40	50	60	70	80
		2	NaN	NaN	NaN	NaN	NaN	0.90114	2.8689	8.5333		2	NaN	NaN	NaN	NaN	NaN	-0.38904	-0.3797	-0.38788
		2.5	NaN	NaN	0.11076	0.15041	0.36455	1.2905	4.2003	12.579		2.5	NaN	NaN	-0.5957	-0.44697	-0.44456	-0.45249	-0.47381	-0.46926
		3	NaN	NaN	NaN	0.14756	0.56651	1.6942	5.3668	16.02		3	NaN	NaN	NaN	-0.53271	-0.49433	-0.49918	-0.52463	-0.53414
		3.5	NaN	NaN	NaN	0.18507	0.75591	2.3587	7.0574	21.23		3.5	NaN	NaN	NaN	-0.54218	-0.54948	-0.56937	-0.58596	-0.59912
		4	NaN	0.10444	NaN	0.29462	1.1089	3.3754	9.6083	30.375		4	NaN	-0.44595	NaN	-0.59608	-0.6164	-0.62351	-0.63902	-0.66958
		4.5	NaN	NaN	0.18167	0.48044	1.5035	4.8243	13.132	43.193		4.5	NaN	NaN	-0.66502	-0.67067	-0.67361	-0.67364	-0.70264	-0.76258
		5	NaN	NaN	0.21443	0.61223	2.0628	6.1469	16.31	50.127		5	NaN	NaN	-0.77747	-0.74642	-0.74467	-0.75976	-0.79603	-0.87064
		5.5	NaN	NaN	0.26505	0.81657	2.2674	6.4119	16.26	47.503		5.5	NaN	NaN	-0.83845	-0.81922	-0.83016	-0.85162	-0.88211	-0.97553
		6	NaN	0.12714	0.29071	0.97111	2.8501	7.8204	17.811	46.86		6	NaN	-0.88202	-0.93356	-0.91304	-0.91402	-0.93538	-0.97325	-1.0871
		6.5	NaN	0.16088	0.34176	1.1843	3.5037	9.0278	19.47	42.733		6.5	NaN	-0.95972	-1.0076	-1.0047	-1.0105	-1.0301	-1.0744	-1.2087
		7	NaN	0.19462	0.54785	1.6987	4.4247	10.922	21.274	39.35		7	NaN	-1.0374	-1.1086	-1.1171	-1.1278	-1.1583	-1.1989	-1.3451
		7.5	0.12972	0.22498	0.56817	1.9678	5.7893	12.921	23.333	34.863		7.5	-1.3036	-1.2745	-1.2897	-1.2776	-1.2903	-1.3269	-1.3687	-1.5118
		8	0.16729	0.33847	0.78945	2.7613	7.0485	13.883	23.127	30.165		8	-1.47	-1.435	-1.4489	-1.466	-1.4921	-1.5385	-1.5821	-1.7184
		8.5	0.20486	0.45196	1.1894	3.8492	8.3172	14.046	21.56	23.891		8.5	-1.6364	-1.5956	-1.6108	-1.6313	-1.668	-1.7106	-1.7559	-1.8823
		9	0.30098	0.61703	2.1116	5.0875	9.656	14.087	18.593	20.833		9	-1.7808	-1.7433	-1.7587	-1.7874	-1.8289	-1.8662	-1.9002	-2.0235
		9.5	0.53705	1.343	3.5207	6.7306	10.234	14.138	16.037	17.26		9.5	-1.976	-1.9611	-1.9659	-1.9906	-2.0198	-2.0435	-2.0704	-2.1952
		10	0.8559	2.1951	4.3504	7.183	9.3161	11.416	12.893	13.586		10	-2.2468	-2.2427	-2.242	-2.2483	-2.259	-2.264	-2.289	-2.4177
		10.5	0.81473	2.2011	4.1846	5.768	7.0846	8.5265	9.3216	9.0815		10.5	-2.5476	-2.5791	-2.5729	-2.5592	-2.5458	-2.5444	-2.57	-2.7008
		11	0.7436	1.8587	3.2067	4.3714	4.6772	4.706	4.8618	4.7854		11	-2.9416	-2.9296	-2.9207	-2.8927	-2.8884	-2.884	-2.919	-3.0492
		11.5	0.53225	1.1476	1.6533	2.3303	2.4173	2.5355	2.5774	2.749		11.5	-3.3316	-3.3079	-3.3056	-3.2819	-3.2777	-3.2972	-3.3137	-3.4414
		12	0.24087	0.56877	0.89331	1.2694	1.2801	1.1985	1.2598	1.3433		12	-3.7932	-3.7375	-3.7392	-3.6835	-3.6973	-3.711	-3.7253	-3.8415
		12.5	0.20851	0.32222	0.4729	0.59541	0.41378	0.44356	0.43651	0.39575		12.5	-4.0974	-4.2528	-4.1017	-4.1387	-4.1806	-4.095	-4.1533	-4.2827
		13	NaN	NaN	NaN	NaN	0.27461	0.16323	0.36915	NaN		13	NaN	NaN	NaN	NaN	-4.5566	-4.4934	-4.6628	NaN
		13.5	NaN	NaN	NaN	NaN	NaN	NaN	NaN	NaN		13.5	NaN	NaN	NaN	NaN	NaN	NaN	NaN	NaN
		14	NaN	NaN	NaN	NaN	NaN	NaN	NaN	NaN		14	NaN	NaN	NaN	NaN	NaN	NaN	NaN	NaN
MOUSE ID:	KO tag002				DISPLACEMENT MAGNITUDE (nm)										DISPLACEMENT PHASE (cycles)
			Stimulus Level (dB SPL)										Stimulus Level (dB SPL)
		Frequency (kHz)	10	20	30	40	50	60	70	80		Frequency (kHz)	10	20	30	40	50	60	70	80
		2	NaN	NaN	NaN	NaN	0.38326	1.4329	3.6899	12.907		2	NaN	NaN	NaN	NaN	-0.26179	-0.34056	-0.32123	-0.31821
		2.5	NaN	NaN	NaN	NaN	0.55541	1.9658	6.8306	19.074		2.5	NaN	NaN	NaN	NaN	-0.42041	-0.47108	-0.45903	-0.4372
		3	NaN	NaN	NaN	0.23232	0.91736	3.0788	9.2133	25.409		3	NaN	NaN	NaN	-0.48475	-0.51662	-0.52672	-0.53357	-0.51209
		3.5	NaN	NaN	NaN	NaN	1.0342	3.884	11.775	36.483		3.5	NaN	NaN	NaN	NaN	-0.5777	-0.60356	-0.61084	-0.62159
		4	0.28184	NaN	0.21326	NaN	1.6854	4.1991	14.218	47.328		4	-0.57994	NaN	-0.64341	NaN	-0.65509	-0.6464	-0.69046	-0.72048
		4.5	NaN	NaN	0.37224	0.91001	2.7559	7.5549	20.301	63.645		4.5	NaN	NaN	-0.77131	-0.72602	-0.73676	-0.77022	-0.76941	-0.8338
		5	NaN	NaN	0.48967	1.3197	3.5513	8.8245	25.223	71.506		5	NaN	NaN	-0.79237	-0.81785	-0.84019	-0.86005	-0.87022	-0.95864
		5.5	NaN	NaN	0.62233	1.7465	4.7813	11.271	29.858	71.279		5.5	NaN	NaN	-0.94004	-0.94282	-0.9387	-0.94369	-0.9728	-1.0979
		6	NaN	NaN	0.8683	1.7259	6.0055	12.778	31.646	66.559		6	NaN	NaN	-1.05	-1.0192	-1.0318	-1.0506	-1.0809	-1.2259
		6.5	NaN	0.40066	0.88705	2.8144	7.7886	17.433	34.309	55.129		6.5	NaN	-1.1899	-1.1701	-1.2063	-1.1658	-1.1952	-1.2277	-1.3964
		7	0.25281	0.44496	1.2014	3.6009	9.582	19.266	35.943	51.795		7	-1.4233	-1.3869	-1.3132	-1.3271	-1.3208	-1.3402	-1.391	-1.5503
		7.5	NaN	NaN	1.8092	5.1718	11.326	20.848	34.101	40.986		7.5	NaN	NaN	-1.4245	-1.4594	-1.4873	-1.5194	-1.5695	-1.7327
		8	NaN	NaN	2.4558	6.3894	12.648	20.503	30.018	31.667		8	NaN	NaN	-1.616	-1.6514	-1.6736	-1.6995	-1.753	-1.9163
		8.5	0.47525	1.3325	4.2158	9.8683	15.647	20.626	27.642	29.562		8.5	-1.891	-1.8007	-1.8363	-1.8493	-1.8766	-1.9116	-1.954	-2.1108
		9	0.68256	1.8672	5.3726	10.905	14.882	18.967	20.628	20.487		9	-2.0648	-2.1132	-2.0842	-2.1239	-2.1184	-2.1448	-2.1739	-2.3352
		9.5	1.0728	2.937	6.2241	7.7062	11.565	13.862	14.29	15.852		9.5	-2.3565	-2.3674	-2.3814	-2.4082	-2.3916	-2.4392	-2.4331	-2.5827
		10	1.2845	2.96	5.2623	8.0773	9.2427	10.936	10.607	10.377		10	-2.7146	-2.7003	-2.6894	-2.6782	-2.6876	-2.7057	-2.7233	-2.849
		10.5	0.87384	2.4984	4.1869	4.5959	5.7041	6.0276	6.3846	7.1508		10.5	-3.0564	-3.0399	-3.0124	-3.0149	-3.0296	-3.0138	-3.0277	-3.1959
		11	0.53698	1.5686	2.89	2.6798	2.8722	3.1029	2.6575	2.9847		11	-3.5013	-3.4571	-3.4169	-3.3948	-3.3873	-3.4038	-3.4274	-3.6472
		11.5	0.41736	0.89668	1.1959	1.1427	1.4341	1.2881	1.1339	1.5918		11.5	-3.8958	-3.9526	-3.8503	-3.8917	-3.8941	-3.8021	-3.8492	-3.9907
		12	NaN	0.55953	0.32402	0.62547	0.53824	0.49003	0.48692	0.59373		12	NaN	-4.239	-4.3448	-4.2752	-4.4052	-4.3071	-4.3293	-4.5462
		12.5	NaN	NaN	NaN	NaN	0.37489	NaN	0.45007	NaN		12.5	NaN	NaN	NaN	NaN	-4.3807	NaN	-4.7613	NaN
		13	NaN	NaN	NaN	NaN	0.21154	NaN	0.23369	NaN		13	NaN	NaN	NaN	NaN	-4.3561	NaN	-4.4929	NaN
		13.5	NaN	NaN	NaN	NaN	NaN	NaN	NaN	NaN		13.5	NaN	NaN	NaN	NaN	NaN	NaN	NaN	NaN
		14	NaN	NaN	NaN	NaN	NaN	NaN	NaN	NaN		14	NaN	NaN	NaN	NaN	NaN	NaN	NaN	NaN
MOUSE ID:	WT tag003				DISPLACEMENT MAGNITUDE (nm)										DISPLACEMENT PHASE (cycles)
			Stimulus Level (dB SPL)										Stimulus Level (dB SPL)
		Frequency (kHz)	10	20	30	40	50	60	70	80		Frequency (kHz)	10	20	30	40	50	60	70	80
		2	NaN	NaN	NaN	NaN	0.67151	1.9744	5.4798	13.718		2	NaN	NaN	NaN	NaN	-0.45651	-0.47176	-0.44308	-0.41247
		2.5	NaN	NaN	NaN	NaN	0.73323	1.8224	5.2789	15.377		2.5	NaN	NaN	NaN	NaN	-0.4486	-0.42313	-0.43285	-0.42081
		3	NaN	NaN	NaN	NaN	1.0084	3.1227	7.0496	25.47		3	NaN	NaN	NaN	NaN	-0.5502	-0.54169	-0.51924	-0.50206
		3.5	NaN	NaN	NaN	NaN	1.078	4.512	11.87	40.615		3.5	NaN	NaN	NaN	NaN	-0.59245	-0.61127	-0.58804	-0.61308
		4	NaN	NaN	NaN	0.47735	1.8727	4.8306	15.345	59.693		4	NaN	NaN	NaN	-0.67019	-0.63304	-0.65156	-0.65896	-0.72603
		4.5	NaN	NaN	NaN	1.086	2.7148	11.287	23.216	96.111		4.5	NaN	NaN	NaN	-0.73555	-0.69857	-0.73128	-0.75962	-0.82743
		5	NaN	NaN	0.4453	1.131	3.6598	10.454	30.633	121.59		5	NaN	NaN	-0.80878	-0.7865	-0.76469	-0.79202	-0.83297	-0.98281
		5.5	NaN	NaN	0.66455	2.0424	3.9509	14.134	33.718	110.4		5.5	NaN	NaN	-0.86242	-0.86852	-0.91336	-0.90974	-0.95424	-1.0749
		6	NaN	NaN	0.8838	2.3413	5.9411	13.893	32.621	93.319		6	NaN	NaN	-0.91606	-0.94464	-0.9502	-0.97721	-1.0272	-1.1711
		6.5	NaN	0.26885	0.91488	2.8059	6.7956	15.196	32.213	74.401		6.5	NaN	-1.0485	-1.0413	-1.0148	-1.0086	-1.0589	-1.1118	-1.2675
		7	NaN	0.26096	0.74729	2.3192	6.0926	14.102	27.257	51.084		7	NaN	-1.1819	-1.1301	-1.13	-1.1345	-1.1498	-1.2122	-1.3769
		7.5	NaN	0.25308	0.62483	2.134	6.1356	18.309	33.238	47.191		7.5	NaN	-1.3153	-1.2625	-1.2549	-1.2388	-1.3164	-1.3957	-1.549
		8	NaN	0.43871	1.6156	4.1571	10.478	18.598	29.373	37.986		8	NaN	-1.4608	-1.4229	-1.43	-1.4656	-1.5046	-1.5688	-1.7278
		8.5	NaN	0.7322	2.0127	5.9816	11.071	17.906	27.557	29.549		8.5	NaN	-1.6613	-1.6421	-1.6593	-1.6916	-1.7283	-1.7945	-1.9515
		9	0.46493	1.3439	3.3278	7.0702	11.366	18.142	26.454	22.419		9	-1.9197	-1.8879	-1.8927	-1.914	-1.9393	-1.9694	-2.0398	-2.1902
		9.5	0.61625	1.0709	4.8432	6.5605	12.466	17.892	18.272	19.812		9.5	-2.1723	-2.3576	-2.1566	-2.11	-2.1912	-2.2237	-2.2766	-2.4482
		10	1.0119	2.8475	5.5805	8.4932	11.128	15.983	14.914	14.971		10	-2.4371	-2.435	-2.4225	-2.4261	-2.4399	-2.4711	-2.5239	-2.6867
		10.5	1.4914	2.0152	6.8478	7.2865	9.2302	10.009	9.7207	10.193		10.5	-2.7563	-2.7392	-2.7519	-2.7232	-2.724	-2.7051	-2.7737	-2.9368
		11	1.205	2.7974	4.2249	4.7865	5.1784	6.2594	6.3926	6.1676		11	-3.0555	-3.0338	-3.0047	-3.0095	-2.9544	-2.8919	-2.953	-3.1319
		11.5	0.97104	2.1729	2.5822	2.7301	3.1587	2.481	3.0029	3.0633		11.5	-3.3776	-3.3427	-3.2778	-3.2686	-3.1857	-3.264	-3.3102	-3.5105
		12	0.73503	1.4132	1.5391	1.4733	1.6796	1.7571	1.6197	1.9878		12	-3.6359	-3.7057	-3.6594	-3.6871	-3.6836	-3.6226	-3.7056	-3.8437
		12.5	0.4245	0.63323	0.80536	0.84911	0.89541	0.88406	0.60146	0.66429		12.5	-4.1113	-4.0729	-4.1065	-4.0281	-4.0849	-4.0094	-4.0796	-4.2522
		13	0.21592	NaN	0.3747	0.33785	NaN	0.41266	0.4743	0.46627		13	-4.5724	NaN	-4.4831	-4.6366	NaN	-4.4268	-4.4862	-4.8109
		13.5	NaN	NaN	NaN	NaN	NaN	0.26352	0.34714	0.46179		13.5	NaN	NaN	NaN	NaN	NaN	-4.8477	-4.8929	-5.0356
		14	NaN	NaN	NaN	NaN	NaN	NaN	NaN	0.1941		14	NaN	NaN	NaN	NaN	NaN	NaN	NaN	-4.8655
MOUSE ID:	KO tag737				DISPLACEMENT MAGNITUDE (nm)										DISPLACEMENT PHASE (cycles)
			Stimulus Level (dB SPL)										Stimulus Level (dB SPL)
		Frequency (kHz)	10	20	30	40	50	60	70	80		Frequency (kHz)	10	20	30	40	50	60	70	80
		2	NaN	NaN	NaN	NaN	0.55545	1.2282	3.1599	11.365		2	NaN	NaN	NaN	NaN	-0.38921	-0.36807	-0.41292	-0.4035
		2.5	NaN	NaN	NaN	NaN	0.54194	1.9973	6.4366	19.988		2.5	NaN	NaN	NaN	NaN	-0.45328	-0.46097	-0.47878	-0.48433
		3	NaN	NaN	NaN	0.18663	0.85222	2.9331	8.9316	27.87		3	NaN	NaN	NaN	-0.53388	-0.49383	-0.5611	-0.54177	-0.5652
		3.5	NaN	NaN	NaN	0.38189	1.1789	3.9113	12.106	37.812		3.5	NaN	NaN	NaN	-0.65929	-0.64639	-0.60398	-0.63051	-0.66422
		4	NaN	NaN	0.24124	0.59459	1.7929	5.7589	15.902	52.393		4	NaN	NaN	-0.65139	-0.68024	-0.71874	-0.69786	-0.73512	-0.78059
		4.5	NaN	NaN	0.26002	0.84316	2.8501	7.9632	21.116	71.416		4.5	NaN	NaN	-0.72674	-0.77719	-0.75877	-0.77569	-0.81028	-0.87929
		5	0.094854	0.18381	0.28766	1.071	3.5667	9.5549	24.633	77.782		5	-0.80741	-0.8503	-0.80821	-0.84169	-0.84797	-0.87081	-0.89635	-0.98189
		5.5	0.15433	NaN	0.41904	1.4063	4.3857	11.418	27.342	75.742		5.5	-0.87411	NaN	-0.94797	-0.96517	-0.9515	-0.97068	-0.99859	-1.1113
		6	0.2138	NaN	0.55855	1.8637	5.6767	13.982	30.15	71.499		6	-0.94081	NaN	-1.0145	-1.0467	-1.0563	-1.0781	-1.1049	-1.2389
		6.5	0.18363	0.30114	0.75937	2.3539	6.6034	15.245	30.924	59.559		6.5	-1.1396	-1.1006	-1.1476	-1.1504	-1.1544	-1.1841	-1.2078	-1.3456
		7	0.17407	0.3229	1.0053	2.8655	7.8605	16.46	30.817	48.208		7	-1.3093	-1.2599	-1.286	-1.2708	-1.2852	-1.3029	-1.3222	-1.4639
		7.5	0.18706	0.42026	1.387	4.0666	9.2696	17.591	28.788	36.859		7.5	-1.4301	-1.4271	-1.4129	-1.4236	-1.4421	-1.4513	-1.4712	-1.6045
		8	0.20006	0.59901	1.9614	5.0953	10.202	17.121	24.59	28.415		8	-1.5509	-1.6005	-1.5906	-1.5968	-1.6134	-1.6242	-1.6357	-1.7562
		8.5	0.28317	0.97164	2.8464	6.2104	11.631	16.539	22.174	24.207		8.5	-1.7908	-1.7938	-1.807	-1.8041	-1.8157	-1.8037	-1.8123	-1.9312
		9	0.37551	1.2305	3.4306	7.0423	11.182	15.148	18.065	18.832		9	-2.0814	-2.0681	-2.0651	-2.0524	-2.0453	-2.0312	-2.0255	-2.1477
		9.5	0.57688	1.6578	3.9395	6.6563	9.3338	11.489	13.439	13.677		9.5	-2.3804	-2.3693	-2.3545	-2.3278	-2.304	-2.2821	-2.2694	-2.4081
		10	0.50559	1.6432	3.3153	4.9767	6.1712	7.3444	7.9368	8.4942		10	-2.7144	-2.7151	-2.673	-2.6507	-2.604	-2.5747	-2.5459	-2.6697
		10.5	0.43469	1.0785	2.2749	3.4113	3.7785	4.1367	4.5059	4.3876		10.5	-3.0579	-3.0533	-3.0274	-3.0022	-2.9476	-2.9009	-2.8841	-2.9946
		11	0.22676	0.82038	1.1943	1.583	1.8399	1.8963	1.9881	1.9662		11	-3.428	-3.4228	-3.4069	-3.3737	-3.3332	-3.3118	-3.2892	-3.4033
		11.5	NaN	0.31937	0.59144	0.77288	0.86325	0.90744	0.94741	0.9784		11.5	NaN	-3.8543	-3.8461	-3.8251	-3.7635	-3.7328	-3.6919	-3.8171
		12	NaN	0.10112	0.22407	0.39458	0.33527	0.36988	0.39296	0.2583		12	NaN	-4.3445	-4.3123	-4.3041	-4.2552	-4.2234	-4.1555	-4.256
		12.5	NaN	NaN	0.20035	0.15282	0.20021	NaN	0.17996	0.2575		12.5	NaN	NaN	-4.8521	-4.8066	-4.6749	NaN	-4.6784	-4.772
		13	NaN	NaN	0.14899	NaN	0.16544	NaN	NaN	0.10681		13	NaN	NaN	-5.0049	NaN	-4.7971	NaN	NaN	-4.9129
		13.5	NaN	NaN	0.097635	NaN	0.13067	NaN	NaN	0.10543		13.5	NaN	NaN	-5.1577	NaN	-4.9192	NaN	NaN	-4.9223
		14	NaN	NaN	NaN	NaN	NaN	NaN	NaN	NaN		14	NaN	NaN	NaN	NaN	NaN	NaN	NaN	NaN
MOUSE ID:	KO tag736				DISPLACEMENT MAGNITUDE (nm)										DISPLACEMENT PHASE (cycles)
			Stimulus Level (dB SPL)										Stimulus Level (dB SPL)
		Frequency (kHz)	10	20	30	40	50	60	70	80		Frequency (kHz)	10	20	30	40	50	60	70	80
		2	NaN	NaN	NaN	NaN	NaN	1.0932	2.9057	7.7883		2	NaN	NaN	NaN	NaN	NaN	-0.26086	-0.23379	-0.15594
		2.5	NaN	NaN	NaN	0.27054	0.40288	1.2219	3.9324	13.949		2.5	NaN	NaN	NaN	-0.13967	-0.17202	-0.18436	-0.21997	-0.31022
		3	NaN	NaN	NaN	0.35105	0.50856	1.9228	6.2549	20.184		3	NaN	NaN	NaN	-0.33539	-0.44393	-0.39722	-0.4353	-0.44949
		3.5	NaN	NaN	NaN	0.43156	1.2221	3.6012	10.95	32.403		3.5	NaN	NaN	NaN	-0.53111	-0.48538	-0.47919	-0.53556	-0.57504
		4	NaN	NaN	0.13998	0.37573	1.8614	4.9323	15.347	52.775		4	NaN	NaN	-0.74664	-0.60972	-0.562	-0.62015	-0.64669	-0.6704
		4.5	NaN	NaN	0.20115	1.0956	2.8848	7.8383	20.434	61.053		4.5	NaN	NaN	-0.73523	-0.58933	-0.60398	-0.6403	-0.67385	-0.75825
		5	0.1795	NaN	0.26232	0.83823	2.2761	6.4687	18.296	63.881		5	-0.37444	NaN	-0.72383	-0.75671	-0.75299	-0.78713	-0.80781	-0.87438
		5.5	NaN	NaN	0.34339	0.71903	2.5506	7.3319	17.349	50.65		5.5	NaN	NaN	-0.82114	-0.85518	-0.82373	-0.85266	-0.90121	-0.96555
		6	NaN	0.098105	0.33288	1.0446	3.2261	9.3622	21.706	49.34		6	NaN	-0.9086	-0.93808	-0.91712	-0.94029	-0.965	-0.99436	-1.0829
		6.5	NaN	0.17176	0.35243	1.3432	3.4091	9.7442	23.167	41.639		6.5	NaN	-1.094	-1.1015	-1.0421	-1.0702	-1.1112	-1.1439	-1.2301
		7	NaN	0.24541	0.46772	1.3131	4.2829	10.382	21.322	37.578		7	NaN	-1.2793	-1.2406	-1.2573	-1.265	-1.3122	-1.3429	-1.4124
		7.5	NaN	0.123	0.51187	2.2084	6.336	13.878	23.118	33.49		7.5	NaN	-1.4243	-1.3884	-1.4193	-1.4518	-1.5028	-1.532	-1.5995
		8	0.24309	0.48182	1.2437	3.6869	8.3189	13.309	21.499	25.842		8	-1.5288	-1.5457	-1.5554	-1.6044	-1.651	-1.6854	-1.6987	-1.7705
		8.5	0.1781	0.82837	2.3234	5.213	9.4978	14.646	18.471	21.167		8.5	-1.7546	-1.875	-1.8122	-1.8503	-1.8869	-1.8781	-1.9056	-1.9643
		9	0.37008	1.3019	3.4545	5.7912	8.4919	12.071	14.361	15.123		9	-2.0936	-2.0846	-2.0976	-2.0967	-2.1066	-2.1079	-2.119	-2.1871
		9.5	0.70943	1.4914	4.0557	6.115	7.8527	8.9801	10.027	10.731		9.5	-2.362	-2.3953	-2.3932	-2.3731	-2.3631	-2.3572	-2.362	-2.4158
		10	0.59031	1.6293	3.2517	3.8438	5.8717	6.0176	6.3618	6.7805		10	-2.7329	-2.7289	-2.7236	-2.7133	-2.652	-2.6322	-2.6265	-2.6632
		10.5	0.49174	0.99715	2.0031	3.1333	2.5146	2.6751	2.9647	2.972		10.5	-3.206	-3.148	-3.045	-3.0372	-3.0788	-3.0356	-3.0009	-3.059
		11	NaN	0.46713	0.9372	1.1683	1.1747	1.1947	1.936	1.9469		11	NaN	-3.5256	-3.5407	-3.4485	-3.4668	-3.4272	-3.3432	-3.4275
		11.5	NaN	NaN	0.31104	0.33835	0.55568	0.73934	0.53328	0.43154		11.5	NaN	NaN	-4.0069	-3.9166	-3.8562	-3.8671	-3.8103	-3.8541
		12	NaN	NaN	NaN	NaN	NaN	0.284	NaN	0.4037		12	NaN	NaN	NaN	NaN	NaN	-4.3071	NaN	-4.4078
		12.5	NaN	NaN	NaN	NaN	NaN	NaN	NaN	NaN		12.5	NaN	NaN	NaN	NaN	NaN	NaN	NaN	NaN
		13	NaN	NaN	NaN	NaN	NaN	NaN	NaN	NaN		13	NaN	NaN	NaN	NaN	NaN	NaN	NaN	NaN
		13.5	NaN	NaN	NaN	NaN	0.19355	NaN	NaN	NaN		13.5	NaN	NaN	NaN	NaN	-5.1472	NaN	NaN	NaN
		14	NaN	NaN	NaN	NaN	NaN	NaN	NaN	NaN		14	NaN	NaN	NaN	NaN	NaN	NaN	NaN	NaN
MOUSE ID:	KO tag761				DISPLACEMENT MAGNITUDE (nm)										DISPLACEMENT PHASE (cycles)
			Stimulus Level (dB SPL)										Stimulus Level (dB SPL)
		Frequency (kHz)	10	20	30	40	50	60	70	80		Frequency (kHz)	10	20	30	40	50	60	70	80
		2	NaN	NaN	NaN	NaN	0.65344	1.1812	4.6382	13.386		2	NaN	NaN	NaN	NaN	-0.36061	-0.35129	-0.31919	-0.36114
		2.5	NaN	NaN	NaN	0.32316	1.0609	2.7865	8.1711	23.422		2.5	NaN	NaN	NaN	-0.41871	-0.41624	-0.41792	-0.43493	-0.43301
		3	NaN	NaN	NaN	0.7368	1.5005	3.7225	10.876	30.686		3	NaN	NaN	NaN	-0.45176	-0.50699	-0.4961	-0.49745	-0.4854
		3.5	NaN	NaN	NaN	0.56522	2.225	5.7296	16.928	50.095		3.5	NaN	NaN	NaN	-0.54397	-0.63827	-0.60517	-0.60105	-0.60732
		4	NaN	NaN	NaN	0.49039	2.3102	7.2493	19.968	70.994		4	NaN	NaN	NaN	-0.68866	-0.65886	-0.68132	-0.66708	-0.69639
		4.5	0.2424	NaN	0.5978	1.0382	3.303	9.0993	26.21	90.335		4.5	-0.54187	NaN	-0.60742	-0.7179	-0.69862	-0.71725	-0.71785	-0.78351
		5	NaN	NaN	0.49977	1.1894	4.2237	11.848	34.264	118.38		5	NaN	NaN	-0.73005	-0.74363	-0.72371	-0.7522	-0.78283	-0.86845
		5.5	NaN	NaN	0.64311	1.903	4.9077	14.804	42.194	134.38		5.5	NaN	NaN	-0.86554	-0.80875	-0.81995	-0.83343	-0.87765	-0.99305
		6	NaN	NaN	0.60609	2.6858	6.7608	16.848	44.864	121.77		6	NaN	NaN	-0.94891	-0.88466	-0.90854	-0.94328	-1.0122	-1.1611
		6.5	NaN	0.40371	1.1754	3.119	9.1427	21.581	49.111	119.37		6.5	NaN	-1.0033	-1.014	-1.0153	-1.0285	-1.0583	-1.1439	-1.3103
		7	NaN	0.54492	1.6817	3.6383	10.46	23.504	48.418	99.836		7	NaN	-1.0903	-1.1411	-1.1535	-1.1661	-1.1944	-1.2917	-1.4646
		7.5	NaN	0.95781	2.1684	4.7771	9.2123	21.738	42.924	71.196		7.5	NaN	-1.2628	-1.2654	-1.2786	-1.252	-1.3329	-1.4368	-1.6156
		8	NaN	0.97466	1.5767	4.8468	12.265	24.79	32.293	42.011		8	NaN	-1.3868	-1.3359	-1.3866	-1.4201	-1.447	-1.5667	-1.7465
		8.5	NaN	1.4467	2.7821	5.1558	14.246	24.448	36.506	48.992		8.5	NaN	-1.5211	-1.4617	-1.4886	-1.5419	-1.5889	-1.7003	-1.8583
		9	NaN	1.9188	5.1272	9.5466	20.949	26.847	31.256	34.087		9	NaN	-1.6554	-1.6315	-1.6241	-1.679	-1.7074	-1.8121	-2.0026
		9.5	1.4537	2.7993	6.9092	12.096	19.338	25.933	26.735	26.65		9.5	-1.7952	-1.7742	-1.8181	-1.8322	-1.8735	-1.9059	-2.0081	-2.207
		10	1.9412	4.451	9.1437	14.126	15.782	19.208	18.714	18.649		10	-2.028	-2.0387	-2.0523	-2.0687	-2.0836	-2.1127	-2.2243	-2.4078
		10.5	2.3392	3.89	8.26	9.7322	15.424	13.53	18.383	17.928		10.5	-2.3241	-2.3071	-2.3194	-2.3136	-2.3513	-2.3644	-2.4521	-2.6447
		11	3.7432	6.677	4.547	5.9007	5.6236	5.8586	11.19	8.5466		11	-2.6662	-2.6409	-2.6946	-2.7354	-2.6995	-2.7498	-2.799	-2.9585
		11.5	3.0054	3.995	4.2961	7.1417	7.7309	7.383	7.4152	5.2935		11.5	-3.0105	-3.0402	-3.0425	-2.9798	-2.9882	-2.9831	-3.0787	-3.2648
		12	2.0079	3.2804	3.3953	3.7942	4.1876	4.4263	4.386	3.8168		12	-3.4416	-3.4197	-3.3432	-3.3581	-3.3885	-3.4155	-3.495	-3.6975
		12.5	1.1078	1.6505	1.5039	2.0261	1.9063	1.8275	1.7576	1.6503		12.5	-3.8601	-3.836	-3.828	-3.8086	-3.79	-3.8298	-3.9073	-4.101
		13	0.56107	0.59274	0.74387	0.60266	0.56774	0.57073	NaN	0.49778		13	-4.346	-4.3806	-4.2682	-4.2143	-4.372	-4.5014	NaN	-4.7485
		13.5	NaN	0.53398	0.57076	0.35839	NaN	NaN	NaN	0.38324		13.5	NaN	-4.3621	-3.6598	-3.8966	NaN	NaN	NaN	-4.0501
		14	NaN	0.47521	NaN	0.27461	NaN	NaN	NaN	0.2478		14	NaN	-4.3436	NaN	-4.2247	NaN	NaN	NaN	-3.8359
MOUSE ID:	KO tag515				DISPLACEMENT MAGNITUDE (nm)										DISPLACEMENT PHASE (cycles)
			Stimulus Level (dB SPL)										Stimulus Level (dB SPL)
		Frequency (kHz)	10	20	30	40	50	60	70	80		Frequency (kHz)	10	20	30	40	50	60	70	80
		2	NaN	NaN	NaN	NaN	NaN	NaN	1.6792	5.6446		2	NaN	NaN	NaN	NaN	NaN	NaN	-0.37324	-0.36847
		2.5	NaN	NaN	0.33156	NaN	0.40501	0.60321	2.8435	7.5937		2.5	NaN	NaN	-0.77943	NaN	-0.33986	-0.4169	-0.48647	-0.46036
		3	0.32845	NaN	NaN	NaN	0.54683	0.86023	2.8958	14.026		3	-0.036975	NaN	NaN	NaN	-0.49485	-0.46394	-0.50013	-0.55952
		3.5	NaN	NaN	NaN	NaN	0.64436	1.0605	5.2376	18.384		3.5	NaN	NaN	NaN	NaN	-0.5984	-0.5897	-0.63885	-0.65095
		4	NaN	NaN	NaN	0.45313	0.74189	2.7466	9.2794	30.659		4	NaN	NaN	NaN	-0.70898	-0.70195	-0.69878	-0.70929	-0.74761
		4.5	NaN	NaN	0.36184	0.48204	1.1674	4.4398	10.817	34.536		4.5	NaN	NaN	-0.73361	-0.65702	-0.70755	-0.78081	-0.77799	-0.87169
		5	NaN	NaN	NaN	0.73391	1.7619	5.7282	16.616	54.413		5	NaN	NaN	NaN	-0.80448	-0.836	-0.88203	-0.91279	-0.99072
		5.5	NaN	NaN	NaN	0.98578	2.3899	6.5364	17.587	46.926		5.5	NaN	NaN	NaN	-0.95194	-0.89247	-0.94323	-1.0226	-1.1422
		6	NaN	NaN	0.30201	1.0896	2.6021	9.4981	17.575	45.163		6	NaN	NaN	-1.0738	-0.97698	-1.0324	-1.0815	-1.1488	-1.2991
		6.5	0.52113	NaN	0.45106	1.0072	3.8064	9.2166	21.514	40.824		6.5	-1.1233	NaN	-1.1714	-1.0738	-1.132	-1.1951	-1.2516	-1.4143
		7	0.39113	0.34665	0.79875	2.1631	5.3625	14.501	24.295	38.056		7	-1.304	-1.3269	-1.2821	-1.2701	-1.3062	-1.3319	-1.3991	-1.5528
		7.5	0.26113	0.28131	0.8468	2.9552	7.0814	12.707	22.622	28.353		7.5	-1.4847	-1.4282	-1.4415	-1.4365	-1.4687	-1.5284	-1.5708	-1.7333
		8	NaN	0.26851	1.0802	2.8565	8.2163	12.998	20.756	25.888		8	NaN	-1.6882	-1.6141	-1.6245	-1.6652	-1.6978	-1.7456	-1.8912
		8.5	NaN	0.62274	1.5891	4.3279	8.5636	13.333	18.84	19.87		8.5	NaN	-1.8035	-1.8088	-1.821	-1.8537	-1.8875	-1.9357	-2.0562
		9	0.28918	0.79032	2.3067	5.0836	7.4285	11.609	16.328	14.799		9	-2.0059	-1.9532	-2.0019	-2.0081	-2.0076	-2.063	-2.0797	-2.2283
		9.5	0.37204	1.4412	3.3938	5.5791	8.5089	11.27	12.203	11.698		9.5	-2.2641	-2.2782	-2.2735	-2.2788	-2.2917	-2.295	-2.354	-2.4555
		10	0.50219	1.2375	3.2202	4.4472	6.5805	8.2192	8.2766	8.5252		10	-2.6272	-2.5636	-2.5899	-2.5798	-2.5539	-2.5558	-2.5857	-2.6902
		10.5	0.46821	1.3512	2.1346	3.9497	4.3496	4.7916	5.5933	4.7611		10.5	-3.019	-2.9375	-2.9457	-2.9122	-2.8885	-2.8589	-2.8926	-2.9904
		11	0.31454	0.77728	1.7396	2.4367	2.9117	3.3595	3.3203	3.5068		11	-3.3033	-3.3433	-3.2803	-3.2502	-3.2197	-3.2084	-3.1853	-3.334
		11.5	0.33634	0.75773	0.92004	1.3186	1.3959	1.8957	1.7828	1.7281		11.5	-3.642	-3.6778	-3.6357	-3.6114	-3.5862	-3.6045	-3.55	-3.6501
		12	NaN	0.47803	0.63463	0.57014	0.56591	0.85675	0.72219	0.59309		12	NaN	-4.0327	-4.0726	-4.0039	-3.9889	-4.0055	-3.9959	-4.1044
		12.5	NaN	NaN	NaN	0.3735	0.38521	0.30559	0.45791	0.37247		12.5	NaN	NaN	NaN	-4.3464	-4.5088	-4.4726	-4.5462	-4.6718
		13	NaN	NaN	NaN	NaN	NaN	NaN	NaN	NaN		13	NaN	NaN	NaN	NaN	NaN	NaN	NaN	NaN
		13.5	NaN	NaN	NaN	NaN	NaN	NaN	NaN	NaN		13.5	NaN	NaN	NaN	NaN	NaN	NaN	NaN	NaN
		14	NaN	NaN	NaN	NaN	NaN	NaN	NaN	NaN		14	NaN	NaN	NaN	NaN	NaN	NaN	NaN	NaN
MOUSE ID:	KO tag769				DISPLACEMENT MAGNITUDE (nm)										DISPLACEMENT PHASE (cycles)
			Stimulus Level (dB SPL)										Stimulus Level (dB SPL)
		Frequency (kHz)	10	20	30	40	50	60	70	80		Frequency (kHz)	10	20	30	40	50	60	70	80
		2	NaN	NaN	NaN	NaN	0.76094	1.8676	6.3227	19.466		2	NaN	NaN	NaN	NaN	-0.4516	-0.43643	-0.42836	-0.41343
		2.5	NaN	NaN	NaN	0.39062	1.2781	3.853	10.981	37.759		2.5	NaN	NaN	NaN	-0.4744	-0.52756	-0.50823	-0.51723	-0.51531
		3	NaN	NaN	0.22062	0.75332	2.023	6.013	19.038	68.041		3	NaN	NaN	-0.59911	-0.56592	-0.58704	-0.59202	-0.60844	-0.63719
		3.5	NaN	NaN	0.58061	0.89573	2.7777	8.0709	24.759	95.166		3.5	NaN	NaN	-0.70172	-0.73205	-0.71462	-0.71774	-0.74416	-0.80508
		4	NaN	NaN	0.36187	0.91719	2.6397	8.2936	23.519	88.275		4	NaN	NaN	-0.77443	-0.81139	-0.80495	-0.82474	-0.84517	-0.91515
		4.5	NaN	NaN	0.37176	0.8268	2.4004	7.9474	20.554	70.669		4.5	NaN	NaN	-0.8636	-0.88581	-0.84941	-0.87207	-0.89619	-0.96854
		5	NaN	NaN	0.38166	0.6884	2.7431	7.6836	19.606	58.366		5	NaN	NaN	-0.95278	-0.8988	-0.89086	-0.91499	-0.94407	-1.0226
		5.5	NaN	0.28175	0.35595	1.0795	2.9849	8.1241	19.717	49.198		5.5	NaN	-1.0477	-0.99522	-0.939	-0.96355	-0.97474	-0.99702	-1.0743
		6	NaN	0.30049	0.33024	1.2632	3.9095	9.677	21.399	48.009		6	NaN	-1.0594	-1.0377	-1.0505	-1.0375	-1.0573	-1.0809	-1.1551
		6.5	NaN	0.29982	0.5259	1.6215	4.6382	11.454	23.313	46.261		6.5	NaN	-1.2244	-1.1792	-1.1812	-1.1746	-1.1829	-1.2068	-1.2928
		7	NaN	0.29916	0.7517	1.955	5.575	13.255	25.233	40.829		7	NaN	-1.3895	-1.342	-1.3315	-1.3323	-1.3515	-1.3808	-1.4659
		7.5	NaN	0.28744	0.9471	2.7177	6.9824	14.325	24.201	34.253		7.5	NaN	-1.5359	-1.4649	-1.4885	-1.4934	-1.5214	-1.5512	-1.634
		8	NaN	0.54162	1.5468	4.1293	9.6675	16.687	22.303	28.474		8	NaN	-1.6994	-1.6357	-1.6675	-1.6881	-1.7125	-1.7321	-1.8365
		8.5	0.31318	0.86485	2.7417	6.4402	11.298	15.849	21.192	22.257		8.5	-1.857	-1.9236	-1.9231	-1.9427	-1.9549	-1.9697	-1.9923	-2.086
		9	0.528	1.4317	3.9871	7.6285	11.471	13.394	16.614	17.169		9	-2.1432	-2.1951	-2.2053	-2.2148	-2.2216	-2.2179	-2.2332	-2.3294
		9.5	0.74282	2.0899	4.5071	6.6914	8.2441	10.008	11.075	11.016		9.5	-2.4293	-2.4556	-2.4956	-2.4973	-2.4869	-2.4741	-2.473	-2.5964
		10	0.93159	2.2036	4.035	5.9073	6.0313	6.8569	6.8658	6.2386		10	-2.8604	-2.8592	-2.8489	-2.8452	-2.8151	-2.7863	-2.8045	-2.9292
		10.5	0.5743	1.6487	2.6537	2.5582	3.3539	2.3886	2.9541	3.3428		10.5	-3.2739	-3.2563	-3.2388	-3.2231	-3.2287	-3.1725	-3.211	-3.3366
		11	NaN	0.73131	1.1165	1.09	1.4194	1.5448	1.9591	2.3961		11	NaN	-3.7379	-3.7343	-3.6656	-3.5863	-3.677	-3.6841	-3.7961
		11.5	NaN	NaN	0.73808	0.86254	0.87435	0.70096	0.70284	0.76091		11.5	NaN	NaN	-4.1829	-4.1947	-4.1393	-4.1816	-4.1547	-4.3023
		12	NaN	NaN	0.35963	NaN	0.24836	NaN	NaN	NaN		12	NaN	NaN	-4.6315	NaN	-4.7708	NaN	NaN	NaN
		12.5	NaN	NaN	NaN	NaN	NaN	NaN	NaN	NaN		12.5	NaN	NaN	NaN	NaN	NaN	NaN	NaN	NaN
		13	NaN	NaN	NaN	NaN	NaN	NaN	NaN	NaN		13	NaN	NaN	NaN	NaN	NaN	NaN	NaN	NaN
		13.5	NaN	NaN	NaN	NaN	NaN	NaN	NaN	NaN		13.5	NaN	NaN	NaN	NaN	NaN	NaN	NaN	NaN
		14	0.90972	NaN	NaN	NaN	NaN	NaN	NaN	NaN		14	-5.4978	NaN	NaN	NaN	NaN	NaN	NaN	NaN
MOUSE ID:	KO tag000				DISPLACEMENT MAGNITUDE (nm)										DISPLACEMENT PHASE (cycles)
			Stimulus Level (dB SPL)										Stimulus Level (dB SPL)
		Frequency (kHz)	10	20	30	40	50	60	70	80		Frequency (kHz)	10	20	30	40	50	60	70	80
		2	NaN	NaN	NaN	NaN	0.30242	1.1624	3.5393	12.426		2	NaN	NaN	NaN	NaN	-0.30277	-0.31331	-0.32628	-0.36398
		2.5	NaN	0.16295	NaN	NaN	0.66111	1.8616	6.0827	20.69		2.5	NaN	-0.47362	NaN	NaN	-0.40688	-0.40798	-0.44096	-0.44794
		3	NaN	NaN	NaN	0.26193	0.87699	2.6037	8.7787	33.226		3	NaN	NaN	NaN	-0.367	-0.4357	-0.44423	-0.48027	-0.5253
		3.5	NaN	NaN	NaN	0.49708	1.4361	4.3282	14.517	59.139		3.5	NaN	NaN	NaN	-0.53118	-0.49065	-0.50503	-0.55727	-0.61821
		4	NaN	0.079991	0.2269	0.55791	1.9137	6.1564	20.286	78.966		4	NaN	-0.4473	-0.48986	-0.58906	-0.56692	-0.58253	-0.64318	-0.75034
		4.5	NaN	NaN	0.22028	0.70685	2.4817	7.9396	24.326	80.971		4.5	NaN	NaN	-0.64848	-0.65091	-0.65739	-0.68214	-0.73101	-0.83342
		5	NaN	NaN	0.34982	1.1615	3.3504	9.5721	28.635	88.733		5	NaN	NaN	-0.73872	-0.73407	-0.73327	-0.76431	-0.82181	-0.92644
		5.5	NaN	NaN	0.48497	1.3376	4.0942	11.932	32.703	89.711		5.5	NaN	NaN	-0.80055	-0.80998	-0.8127	-0.84773	-0.91636	-1.0149
		6	NaN	0.25736	0.61297	1.9345	5.0008	13.185	34.726	82.752		6	NaN	-0.82649	-0.86723	-0.88441	-0.89047	-0.9358	-1.003	-1.111
		6.5	NaN	0.27916	0.82969	2.1302	6.2947	16.272	37.485	74.578		6.5	NaN	-0.9406	-1.0279	-0.97367	-0.97322	-1.0067	-1.0881	-1.2169
		7	NaN	0.30095	0.80837	2.0047	6.9522	17.566	35.208	57.452		7	NaN	-1.0547	-1.0549	-1.0833	-1.0618	-1.0988	-1.1874	-1.335
		7.5	NaN	0.43429	0.92928	3.0407	7.983	18.079	29.924	42.548		7.5	NaN	-1.1322	-1.1164	-1.1232	-1.1502	-1.1959	-1.2831	-1.4361
		8	0.27319	0.44837	1.2194	3.9558	9.8219	18.654	28.159	32.203		8	-1.2763	-1.1957	-1.216	-1.2188	-1.2497	-1.3002	-1.3906	-1.5301
		8.5	0.27451	0.53328	1.733	4.7782	10.896	17.032	22.435	23.419		8.5	-1.404	-1.2914	-1.3262	-1.3517	-1.3864	-1.4282	-1.5138	-1.6734
		9	0.27583	0.84947	2.5656	6.4436	11.04	16.427	18.445	18.82		9	-1.5317	-1.5216	-1.5396	-1.5815	-1.6191	-1.6647	-1.7522	-1.9124
		9.5	0.40681	1.3036	3.4179	7.2279	10.746	13.823	14.544	14.786		9.5	-1.7444	-1.7744	-1.8063	-1.8364	-1.8666	-1.9065	-1.9892	-2.1439
		10	0.89003	2.4379	4.8291	7.1375	9.4845	10.12	10.592	10.633		10	-2.1103	-2.1098	-2.1278	-2.1381	-2.1471	-2.1836	-2.2712	-2.4247
		10.5	1.1432	2.5654	4.1501	5.275	6.1468	6.4269	6.6503	6.3987		10.5	-2.4465	-2.4499	-2.4503	-2.4499	-2.4534	-2.4818	-2.5703	-2.7179
		11	1.0413	2.0291	2.673	3.0154	3.1561	3.1495	3.0675	3.2666		11	-2.8406	-2.8279	-2.809	-2.8239	-2.8126	-2.8367	-2.9218	-3.07
		11.5	0.73382	1.2147	1.4481	1.7697	1.6859	1.7474	1.7863	1.7433		11.5	-3.242	-3.2276	-3.2302	-3.2355	-3.2451	-3.2506	-3.3332	-3.4839
		12	0.40367	0.70267	0.80521	0.71991	0.74755	0.85918	0.76718	0.73064		12	-3.7123	-3.7031	-3.6879	-3.6772	-3.6646	-3.6506	-3.7482	-3.8854
		12.5	0.28468	0.35183	0.31096	0.29382	0.22957	0.22565	0.26506	0.36981		12.5	-4.1771	-4.1533	-4.1581	-4.1963	-4.0817	-4.2144	-4.3061	-4.4174
		13	0.1657	NaN	0.18579	NaN	0.22413	0.28564	NaN	0.30714		13	-4.6419	NaN	-4.7653	NaN	-4.658	-4.6645	NaN	-4.8931
		13.5	0.15939	NaN	0.16861	NaN	NaN	NaN	NaN	NaN		13.5	-5.2653	NaN	-5.2337	NaN	NaN	NaN	NaN	NaN
		14	NaN	NaN	0.15144	NaN	NaN	NaN	0.23487	NaN		14	NaN	NaN	-5.702	NaN	NaN	NaN	-5.6242	NaN
VOCTV RAW VIBRATION DATA					Lmo7 ex17 KO RETICULAR LAMINA (RL) DATA
NaN values indicate data where the displacement magnitudes were < 3 standard deviations above the mean noise floor at nearby frequencies.
MOUSE ID:	KO tag001				DISPLACEMENT MAGNITUDE (nm)										DISPLACEMENT PHASE (cycles)
			Stimulus Level (dB SPL)										Stimulus Level (dB SPL)
		Frequency (kHz)	10	20	30	40	50	60	70	80		Frequency (kHz)	10	20	30	40	50	60	70	80
		2	NaN	NaN	NaN	0.32521	1.3139	3.4553	11.635	23.723		2	NaN	NaN	NaN	-0.39769	-0.41363	-0.40953	-0.3931	-0.4246
		2.5	0.28493	NaN	NaN	0.5998	1.6724	4.9852	13.123	24.308		2.5	-0.72165	NaN	NaN	-0.56536	-0.50053	-0.51569	-0.51588	-0.54589
		3	NaN	NaN	NaN	0.81208	2.1164	7.2748	17.437	34.126		3	NaN	NaN	NaN	-0.62798	-0.60451	-0.59264	-0.60538	-0.63625
		3.5	NaN	NaN	NaN	0.77571	3.476	9.2857	25.828	36.197		3.5	NaN	NaN	NaN	-0.69126	-0.68851	-0.68309	-0.72056	-0.71461
		4	NaN	NaN	0.48684	1.915	3.9796	15.206	23.271	36.974		4	NaN	NaN	-0.74856	-0.78173	-0.76251	-0.76805	-0.78245	-0.77693
		4.5	NaN	NaN	0.5594	1.8197	5.2627	18.946	25.613	44.661		4.5	NaN	NaN	-0.82181	-0.84769	-0.829	-0.85589	-0.85686	-0.86813
		5	NaN	0.1872	0.94538	1.9691	6.8414	16.281	28.552	39.011		5	NaN	-0.98697	-0.92577	-0.92523	-0.93614	-0.94187	-0.96889	-0.97719
		5.5	NaN	NaN	1.9381	2.3696	7.5954	26.926	23.003	46.533		5.5	NaN	NaN	-1.0317	-1.0552	-1.0228	-1.0648	-1.0883	-1.1239
		6	NaN	NaN	0.85994	2.8474	8.135	16.412	20.635	36.505		6	NaN	NaN	-1.1109	-1.1048	-1.1323	-1.1675	-1.176	-1.2208
		6.5	NaN	0.47818	1.0921	3.1467	13.725	11.472	13.577	38.868		6.5	NaN	-1.2239	-1.245	-1.2196	-1.2565	-1.2376	-1.2343	-1.3472
		7	NaN	0.3863	1.4802	3.835	10.402	14.907	11.77	22.526		7	NaN	-1.353	-1.3444	-1.3459	-1.3582	-1.4161	-1.3632	-1.4686
		7.5	0.21157	0.43286	0.90976	3.4204	4.2493	5.9416	11.552	20.703		7.5	-1.5198	-1.5639	-1.5368	-1.5444	-1.5982	-1.5517	-1.565	-1.6608
		8	0.2043	0.54178	1.4937	3.1807	2.35	7.826	10.718	15.174		8	-1.7347	-1.7471	-1.7412	-1.7294	-1.7199	-1.6545	-1.6744	-1.8278
		8.5	0.19702	0.46473	0.41797	0.25224	3.7168	7.0645	8.2398	9.6991		8.5	-1.9495	-1.9297	-1.9609	-1.8524	-1.6609	-1.8386	-1.8092	-1.8646
		9	0.2135	0.60744	0.51243	1.9533	5.3403	6.9151	8.0651	12.557		9	-1.983	-2.1217	-2.1566	-1.808	-1.8297	-1.8944	-1.9493	-2.1446
		9.5	0.25353	0.31698	1.2133	5.1993	6.6581	8.1119	12.477	8.6434		9.5	-2.0372	-2.1497	-1.9681	-1.9587	-2.0501	-2.0369	-2.0219	-2.2523
		10	0.29355	0.92935	2.9834	6.028	7.3545	8.2425	8.3695	9.6665		10	-2.0914	-2.0779	-2.1415	-2.1745	-2.1731	-2.2	-2.331	-2.4016
		10.5	0.64238	2.5542	5.588	6.5983	6.9738	9.0354	12.575	9.3532		10.5	-2.5417	-2.4217	-2.5394	-2.5872	-2.56	-2.5634	-2.4853	-2.7717
		11	0.99122	3.6805	4.8176	4.3508	5.4867	6.3573	5.6581	6.1093		11	-2.992	-2.963	-2.9692	-2.8852	-2.8903	-2.8901	-2.9218	-3.0593
		11.5	0.49882	1.294	2.4481	2.8141	2.8456	2.7131	3.2935	4.1184		11.5	-3.2827	-3.3463	-3.2419	-3.2264	-3.259	-3.2392	-3.2322	-3.3393
		12	0.36626	0.79846	0.99147	1.0934	1.0539	1.1477	1.2409	1.3033		12	-3.563	-3.7464	-3.6854	-3.6524	-3.6223	-3.641	-3.6961	-3.7991
		12.5	0.14275	0.23728	0.35271	0.49739	0.51056	0.44752	0.46287	0.86625		12.5	-4.0898	-4.1089	-4.1218	-4.1002	-4.0691	-4.1117	-4.1061	-4.3259
		13	NaN	0.13773	NaN	NaN	0.14499	0.18889	0.26174	0.4292		13	NaN	-4.6925	NaN	NaN	-4.6352	-4.7071	-4.729	-4.8527
		13.5	NaN	NaN	NaN	NaN	0.18686	NaN	NaN	NaN		13.5	NaN	NaN	NaN	NaN	-4.8038	NaN	NaN	NaN
		14	NaN	NaN	NaN	NaN	0.22872	NaN	NaN	NaN		14	NaN	NaN	NaN	NaN	-4.9724	NaN	NaN	NaN
MOUSE ID:	KO tag002				DISPLACEMENT MAGNITUDE (nm)										DISPLACEMENT PHASE (cycles)
			Stimulus Level (dB SPL)										Stimulus Level (dB SPL)
		Frequency (kHz)	10	20	30	40	50	60	70	80		Frequency (kHz)	10	20	30	40	50	60	70	80
		2	NaN	NaN	NaN	0.49208	0.73495	3.4826	15.613	19.887		2	NaN	NaN	NaN	-0.27371	-0.24004	-0.30185	-0.33595	-0.30216
		2.5	NaN	NaN	NaN	0.4199	2.1761	4.9153	16.749	25.487		2.5	NaN	NaN	NaN	-0.55757	-0.50551	-0.42544	-0.43832	-0.48236
		3	NaN	NaN	NaN	0.91349	3.5847	10.54	23.367	35.662		3	NaN	NaN	NaN	-0.53425	-0.53811	-0.54359	-0.57403	-0.58217
		3.5	NaN	NaN	0.39732	1.0483	3.4556	8.0424	21.756	29.97		3.5	NaN	NaN	-0.65406	-0.69614	-0.68975	-0.70479	-0.7166	-0.70737
		4	NaN	NaN	0.57566	1.6953	6.1058	19.201	40.797	52.539		4	NaN	NaN	-0.71047	-0.76672	-0.76728	-0.79529	-0.82786	-0.80577
		4.5	NaN	0.37792	0.73881	2.0697	7.7913	22.595	30.99	49.182		4.5	NaN	-0.88939	-0.87654	-0.88121	-0.87494	-0.88764	-0.90363	-0.88985
		5	NaN	0.29317	0.7411	2.7176	12.848	28.499	36.523	41.984		5	NaN	-0.91793	-0.93396	-0.94341	-0.9853	-0.99777	-1.0231	-1.0509
		5.5	NaN	0.66066	0.47809	3.8884	11.411	17.628	34.049	45.865		5.5	NaN	-1.0748	-0.77109	-1.0501	-1.0856	-1.0988	-1.1249	-1.1738
		6	NaN	0.37119	1.6974	5.2537	12.17	14.628	23.553	37.073		6	NaN	-1.0858	-1.1656	-1.1927	-1.203	-1.2152	-1.2048	-1.2959
		6.5	0.34386	0.58346	1.5873	6.0691	10.558	14.947	20.771	34.882		6.5	-1.2883	-1.3558	-1.3325	-1.3306	-1.3599	-1.3469	-1.3664	-1.4725
		7	NaN	0.79078	2.6731	5.9515	8.5449	8.1324	23.866	28.015		7	NaN	-1.482	-1.483	-1.5048	-1.5058	-1.4657	-1.5573	-1.6674
		7.5	NaN	0.34423	2.5997	3.9093	9.3277	13.215	20.273	17.47		7.5	NaN	-1.2707	-1.6726	-1.6924	-1.6851	-1.6842	-1.7093	-1.8029
		8	0.3863	0.92668	2.9942	4.3303	8.0789	6.0517	13.48	15.888		8	-1.8671	-1.9478	-1.8471	-1.8465	-1.7997	-1.7365	-1.8333	-1.9724
		8.5	0.39728	0.71908	2.4508	4.7513	6.8589	10.735	12.529	12.167		8.5	-2.0479	-1.8866	-1.9457	-2.0007	-1.9551	-2.0127	-2.0485	-2.1945
		9	0.40826	0.86168	4.7972	10.401	3.9209	10.681	12.311	12.524		9	-2.2286	-2.4178	-1.9255	-1.9435	-2.0895	-2.1073	-2.2462	-2.2363
		9.5	0.44008	1.2641	3.9937	6.3342	8.6104	9.1395	10.299	10.823		9.5	-2.3526	-2.1848	-2.428	-2.41	-2.4323	-2.4699	-2.5013	-2.656
		10	0.46022	1.6223	5.7653	5.6956	4.7801	5.474	7.2128	6.4323		10	-2.4721	-2.4547	-2.5846	-2.7106	-2.6774	-2.7235	-2.6326	-2.9091
		10.5	0.89647	2.2147	3.2609	2.2296	4.2028	4.1358	3.7847	6.1579		10.5	-3.1266	-3.0998	-3.0704	-3.1525	-3.0312	-3.0866	-3.0573	-3.0552
		11	1.069	2.1032	3.1382	2.7787	2.2838	3.1933	3.3293	2.9544		11	-3.317	-3.3447	-3.2973	-3.3171	-3.3259	-3.3995	-3.5136	-3.5297
		11.5	0.40745	1.0429	1.2746	1.6424	1.748	1.5878	1.5061	1.5307		11.5	-3.7609	-3.7952	-3.8003	-3.7308	-3.8539	-3.8796	-4.0653	-3.9645
		12	0.29117	0.50144	0.64931	0.72137	0.89057	0.65845	0.64889	0.64243		12	-4.2909	-4.2582	-4.3663	-4.3667	-4.4309	-4.3671	-4.4015	-4.6097
		12.5	0.17488	NaN	0.36722	0.3387	0.28857	NaN	0.3543	0.29088		12.5	-4.8208	NaN	-4.9925	-4.7786	-4.8657	NaN	-4.7473	-4.9461
		13	0.25835	NaN	NaN	NaN	NaN	NaN	NaN	NaN		13	-5.7099	NaN	NaN	NaN	NaN	NaN	NaN	NaN
		13.5	NaN	NaN	NaN	NaN	NaN	NaN	NaN	NaN		13.5	NaN	NaN	NaN	NaN	NaN	NaN	NaN	NaN
		14	NaN	NaN	NaN	NaN	NaN	NaN	NaN	NaN		14	NaN	NaN	NaN	NaN	NaN	NaN	NaN	NaN
MOUSE ID:	WT tag003				DISPLACEMENT MAGNITUDE (nm)										DISPLACEMENT PHASE (cycles)
			Stimulus Level (dB SPL)										Stimulus Level (dB SPL)
		Frequency (kHz)	10	20	30	40	50	60	70	80		Frequency (kHz)	10	20	30	40	50	60	70	80
		2	NaN	0.61541	NaN	0.58563	1.9105	4.2037	10.37	45.338		2	NaN	-0.40434	NaN	-0.40073	-0.47543	-0.42896	-0.43397	-0.46108
		2.5	0.37243	NaN	0.42358	1.1529	2.6754	12.77	28.468	42.546		2.5	-0.7943	NaN	-0.52189	-0.52634	-0.4877	-0.49529	-0.49456	-0.49878
		3	NaN	NaN	0.52338	1.5517	3.7997	20.158	43.092	52.493		3	NaN	NaN	-0.51689	-0.62542	-0.60912	-0.607	-0.6193	-0.61163
		3.5	NaN	NaN	0.91082	2.276	11.574	20.756	21.027	55.132		3.5	NaN	NaN	-0.74362	-0.70735	-0.71566	-0.70651	-0.71517	-0.70925
		4	NaN	0.23392	0.81782	1.7845	3.6228	13.238	20.005	54.223		4	NaN	-0.76949	-0.82167	-0.81195	-0.75281	-0.80824	-0.81613	-0.79868
		4.5	NaN	0.28566	0.72482	3.2567	7.8961	22.13	37.676	71.775		4.5	NaN	-0.88367	-0.89973	-0.90061	-0.90299	-0.905	-0.88019	-0.89476
		5	NaN	0.31155	1.1355	4.5598	8.7264	27.157	33.145	95.079		5	NaN	-0.93336	-1.0015	-0.98822	-1.0024	-1.0267	-0.98205	-1.0469
		5.5	0.25263	0.61614	0.84281	6.4845	17.283	13.892	30.293	65.389		5.5	-0.93646	-1.1943	-1.1537	-1.0728	-1.1006	-1.0939	-1.1085	-1.1572
		6	NaN	0.34969	1.4479	3.1642	13.35	16.988	22.73	76.532		6	NaN	-1.2061	-1.1958	-1.2131	-1.2214	-1.2524	-1.2173	-1.282
		6.5	NaN	0.4056	1.5967	4.8419	17.545	24.218	23.968	32.52		6.5	NaN	-1.2869	-1.3187	-1.2973	-1.327	-1.3527	-1.3254	-1.3823
		7	0.24477	0.98454	1.6291	3.809	9.0716	14.487	20.709	28.627		7	-1.3516	-1.4122	-1.4391	-1.4456	-1.44	-1.4566	-1.405	-1.4907
		7.5	0.30158	1.1402	1.3691	11.293	7.6341	22.818	26.198	41.883		7.5	-1.5132	-1.5484	-1.48	-1.6061	-1.4538	-1.5326	-1.5366	-1.6934
		8	0.35838	1.6528	1.3166	10.667	14.667	3.8422	6.1499	20.599		8	-1.6748	-1.6354	-1.3819	-1.6701	-1.7005	-1.713	-1.6048	-1.8821
		8.5	0.4023	1.1404	2.0707	9.8182	16.396	11.276	25.004	16.355		8.5	-1.9623	-1.9471	-2.0354	-1.9944	-1.8746	-1.9922	-2.0109	-2.1144
		9	0.90237	1.5683	2.6703	8.4884	13.888	17.764	18.768	25.493		9	-2.0021	-2.0834	-2.3569	-1.9589	-2.1258	-2.1402	-2.1602	-2.4451
		9.5	1.3815	3.5632	7.0955	14.505	11.721	13.685	13.588	13.31		9.5	-2.378	-2.3519	-2.3226	-2.3578	-2.3204	-2.3458	-2.3617	-2.4491
		10	0.78904	2.7687	5.8025	7.128	11.356	10.703	10.891	14.353		10	-2.2858	-2.5521	-2.5842	-2.5262	-2.5568	-2.5453	-2.5912	-2.8356
		10.5	1.2497	4.1604	7.1468	7.497	7.6461	9.1477	8.3489	9.4231		10.5	-2.802	-2.8175	-2.7909	-2.7659	-2.7667	-2.6919	-2.8698	-3.0387
		11	1.8534	4.0785	2.0009	5.7262	6.8815	6.6401	6.6188	7.3529		11	-3.0495	-3.0916	-2.727	-3.0378	-2.9118	-3.0306	-3.0489	-3.1854
		11.5	1.7433	3.3503	3.8691	6.6242	4.9561	5.1934	3.0517	4.6948		11.5	-3.3468	-3.3276	-3.3759	-3.3483	-3.301	-3.2787	-3.3635	-3.5177
		12	0.5673	1.9638	2.06	2.8564	2.4966	2.4946	3.0364	2.5115		12	-3.6216	-3.6949	-3.6141	-3.6823	-3.6327	-3.611	-3.6814	-3.8419
		12.5	0.52847	0.74195	1.1818	1.3905	1.747	1.8491	1.0989	0.59826		12.5	-4.1457	-4.076	-4.0623	-4.019	-4.074	-4.0599	-4.1011	-4.231
		13	NaN	0.46744	1.0227	0.54475	0.43295	0.52474	0.70056	0.67323		13	NaN	-4.4754	-4.537	-4.5219	-4.3372	-4.5248	-4.5674	-4.8814
		13.5	NaN	NaN	0.86348	NaN	NaN	NaN	0.30227	0.38664		13.5	NaN	NaN	-5.0116	NaN	NaN	NaN	-5.0338	-5.1204
		14	NaN	NaN	NaN	NaN	NaN	NaN	NaN	0.37976		14	NaN	NaN	NaN	NaN	NaN	NaN	NaN	-4.9327
MOUSE ID:	KO tag737				DISPLACEMENT MAGNITUDE (nm)										DISPLACEMENT PHASE (cycles)
			Stimulus Level (dB SPL)										Stimulus Level (dB SPL)
		Frequency (kHz)	10	20	30	40	50	60	70	80		Frequency (kHz)	10	20	30	40	50	60	70	80
		2	NaN	NaN	NaN	NaN	0.57474	2.6633	9.2877	19.748		2	NaN	NaN	NaN	NaN	-0.33427	-0.34378	-0.40659	-0.4251
		2.5	NaN	NaN	0.2662	0.69477	1.8414	8.6203	15.688	23.306		2.5	NaN	NaN	-0.42831	-0.51662	-0.48827	-0.53675	-0.53742	-0.5389
		3	NaN	NaN	0.3708	0.82658	3.2755	12.282	22.412	25.736		3	NaN	NaN	-0.62205	-0.62256	-0.62239	-0.67441	-0.65649	-0.61087
		3.5	NaN	NaN	0.47539	1.9834	4.5955	9.1502	20.373	27.674		3.5	NaN	NaN	-0.81579	-0.73347	-0.69255	-0.68257	-0.7248	-0.7031
		4	NaN	NaN	0.58458	1.078	3.1625	8.081	16.916	30.603		4	NaN	NaN	-0.85331	-0.7913	-0.81641	-0.83303	-0.84558	-0.83159
		4.5	NaN	NaN	0.71677	1.8717	5.1771	12.304	17.597	45.066		4.5	NaN	NaN	-0.91607	-0.90202	-0.90948	-0.94496	-0.90926	-0.9432
		5	NaN	NaN	0.69899	3.2117	6.4873	16.087	19.158	37.449		5	NaN	NaN	-1.0205	-1.038	-1.0322	-1.0328	-0.99221	-1.0129
		5.5	NaN	NaN	0.63713	2.956	6.3477	12.354	16.364	34.274		5.5	NaN	NaN	-1.0657	-1.1159	-1.0873	-1.1346	-1.1009	-1.1537
		6	NaN	0.40578	1.1468	3.2958	7.6607	17.863	20.523	42.715		6	NaN	-1.2042	-1.2034	-1.207	-1.2237	-1.2557	-1.2306	-1.297
		6.5	NaN	0.32344	0.6517	2.8872	6.2232	8.6071	11.775	27.811		6.5	NaN	-1.3177	-1.328	-1.3412	-1.3272	-1.3293	-1.3056	-1.4099
		7	NaN	0.26249	0.67888	1.7452	4.5347	7.4086	12.642	22.233		7	NaN	-1.5244	-1.3419	-1.4088	-1.4452	-1.315	-1.3341	-1.4949
		7.5	NaN	0.45682	0.70606	0.95409	4.1384	8.659	10.884	16.592		7.5	NaN	-1.6418	-1.3557	-1.4869	-1.5207	-1.5359	-1.4648	-1.6251
		8	NaN	0.65114	1.5204	4.1271	8.9416	17.48	17.848	18.757		8	NaN	-1.7592	-1.6795	-1.7428	-1.8015	-1.8317	-1.8057	-1.8925
		8.5	0.46591	0.65496	1.6109	4.4986	5.3435	6.6065	20.04	15.597		8.5	-1.9266	-1.9293	-1.9205	-1.943	-1.9359	-1.8369	-1.9615	-2.0085
		9	1.1207	2.2377	5.6626	7.4055	9.4886	9.0837	11.138	11.814		9	-2.032	-2.0512	-2.14	-2.1113	-2.0666	-2.0581	-2.0497	-2.2587
		9.5	0.96185	2.0989	7.5539	6.8639	7.409	8.3631	9.8812	9.4817		9.5	-2.3462	-2.3277	-2.3796	-2.3577	-2.3557	-2.3116	-2.2845	-2.4464
		10	0.80296	2.2603	3.7314	5.6111	6.2978	8.16	8.3173	8.0841		10	-2.6605	-2.6769	-2.6502	-2.6346	-2.6172	-2.6466	-2.6492	-2.7713
		10.5	1.3169	2.781	3.8368	3.984	5.5984	7.1427	5.8423	7.2274		10.5	-3.1057	-3.1178	-3.0367	-3.0107	-3.0005	-2.9703	-2.9182	-3.1077
		11	0.65807	1.4644	2.6425	2.863	3.8619	2.5029	2.5843	3.1522		11	-3.4487	-3.4405	-3.3944	-3.3505	-3.3583	-3.2623	-3.232	-3.3968
		11.5	0.33363	0.78793	1.2495	1.2982	1.4926	1.5649	1.7906	1.6885		11.5	-3.8263	-3.8018	-3.742	-3.7712	-3.7094	-3.6932	-3.6955	-3.7839
		12	NaN	0.53661	0.66454	0.6964	0.89729	0.9546	1.0982	0.94738		12	NaN	-4.2406	-4.2839	-4.2	-4.1297	-4.0876	-4.015	-4.1981
		12.5	NaN	0.2853	NaN	0.4693	0.41962	0.45243	0.40717	0.43932		12.5	NaN	-4.6793	NaN	-4.6532	-4.5812	-4.4721	-4.4344	-4.6739
		13	NaN	NaN	NaN	NaN	NaN	NaN	0.2711	0.17219		13	NaN	NaN	NaN	NaN	NaN	NaN	-5.0031	-4.9567
		13.5	NaN	NaN	NaN	NaN	NaN	NaN	0.21911	NaN		13.5	NaN	NaN	NaN	NaN	NaN	NaN	-4.8955	NaN
		14	NaN	NaN	NaN	NaN	NaN	NaN	NaN	NaN		14	NaN	NaN	NaN	NaN	NaN	NaN	NaN	NaN
MOUSE ID:	KO tag736				DISPLACEMENT MAGNITUDE (nm)										DISPLACEMENT PHASE (cycles)
			Stimulus Level (dB SPL)										Stimulus Level (dB SPL)
		Frequency (kHz)	10	20	30	40	50	60	70	80		Frequency (kHz)	10	20	30	40	50	60	70	80
		2	NaN	NaN	NaN	0.32259	0.96644	2.4648	6.7134	13.238		2	NaN	NaN	NaN	0.21097	0.16756	0.15419	-0.16635	0.17122
		2.5	NaN	NaN	NaN	0.45063	0.37981	1.1054	8.1392	9.5777		2.5	NaN	NaN	NaN	-0.13007	-0.17044	-0.19387	-0.3039	-0.31131
		3	NaN	0.15677	0.16951	0.57868	0.71342	6.6824	3.1643	7.5347		3	NaN	-0.47606	-0.35947	-0.47111	-0.38253	-0.5302	-0.43558	-0.42799
		3.5	NaN	NaN	0.21466	0.83916	1.9655	3.5122	9.4058	8.9792		3.5	NaN	NaN	-0.35701	-0.35317	-0.36279	-0.48213	-0.37275	-0.47938
		4	NaN	NaN	0.3963	0.77087	2.5017	7.3373	15.414	20.578		4	NaN	NaN	-0.41199	-0.45209	-0.42157	-0.38254	-0.3785	-0.37011
		4.5	NaN	0.25477	0.57795	1.2437	2.7629	8.056	17.298	23.143		4.5	NaN	-0.44872	-0.46697	-0.48304	-0.49853	-0.47436	-0.47149	-0.48136
		5	NaN	0.24835	0.31626	0.61489	3.2173	7.7974	24.765	19.078		5	NaN	-0.54428	-0.55853	-0.61249	-0.57434	-0.56672	-0.55405	-0.57391
		5.5	NaN	0.24192	0.53586	1.7404	8.1416	14.719	27.864	43.321		5.5	NaN	-0.63985	-0.56752	-0.56677	-0.61399	-0.61793	-0.65138	-0.70674
		6	NaN	0.18985	0.67438	2.3506	3.6998	9.5061	23.099	29.171		6	NaN	-0.70229	-0.73513	-0.69521	-0.72574	-0.73712	-0.79379	-0.79824
		6.5	NaN	0.30361	0.65403	1.6869	4.1256	13.654	20.985	22.535		6.5	NaN	-0.83269	-0.85548	-0.86216	-0.88224	-0.91707	-0.94236	-1.0095
		7	0.20323	0.33883	0.44399	2.5911	8.5328	9.7632	18.556	11.239		7	-1.1251	-0.98369	-0.9639	-1.0303	-1.0275	-1.0999	-1.1299	-1.1699
		7.5	NaN	0.37406	1.3279	4.8792	4.3612	10.006	5.5948	10.017		7.5	NaN	-1.1347	-1.1591	-1.1816	-1.1572	-1.307	-1.3263	-1.4228
		8	NaN	0.56513	1.1096	10.087	13.562	21.42	17.072	19.315		8	NaN	-1.2792	-1.3825	-1.4104	-1.5028	-1.4774	-1.5181	-1.6552
		8.5	0.38953	1.5667	3.5672	6.8528	11.693	15.884	16.692	18.631		8.5	-1.5816	-1.5861	-1.6444	-1.6939	-1.7107	-1.7585	-1.8024	-1.8512
		9	0.78234	2.0736	6.0718	10.054	15.886	13.69	14.932	14.849		9	-1.9292	-1.8881	-1.9235	-1.9194	-1.9455	-1.9603	-2.016	-2.0827
		9.5	0.70684	2.5503	6.0086	10.479	11.046	13.313	13.705	13.668		9.5	-2.2146	-2.1939	-2.1926	-2.2276	-2.2239	-2.2127	-2.2189	-2.3022
		10	0.42208	2.0451	4.0627	6.6414	7.8535	6.5197	10.636	9.0812		10	-2.6534	-2.6264	-2.5666	-2.593	-2.5257	-2.5597	-2.4535	-2.6239
		10.5	0.56711	1.5911	2.4993	3.299	4.3802	4.4049	4.8028	4.4439		10.5	-2.8967	-3.0009	-2.9963	-2.913	-2.8684	-2.9308	-2.8901	-2.816
		11	0.21655	0.51069	0.94097	1.4772	1.9178	2.3174	2.129	1.6836		11	-3.3269	-3.6054	-3.3473	-3.3848	-3.2781	-3.2479	-3.1658	-3.3293
		11.5	NaN	0.14472	0.34827	0.44384	0.36931	0.42003	0.38145	0.40722		11.5	NaN	-3.8124	-3.8776	-3.7467	-3.783	-3.7719	-3.7692	-3.7174
		12	NaN	NaN	NaN	0.15655	0.17068	0.21711	0.25737	0.29564		12	NaN	NaN	NaN	-4.4113	-4.3023	-4.1857	-4.2997	-4.3062
		12.5	NaN	NaN	NaN	NaN	NaN	NaN	NaN	NaN		12.5	NaN	NaN	NaN	NaN	NaN	NaN	NaN	NaN
		13	NaN	0.095925	NaN	NaN	NaN	NaN	NaN	NaN		13	NaN	-4.793	NaN	NaN	NaN	NaN	NaN	NaN
		13.5	NaN	NaN	NaN	NaN	NaN	NaN	NaN	NaN		13.5	NaN	NaN	NaN	NaN	NaN	NaN	NaN	NaN
		14	NaN	NaN	NaN	NaN	NaN	NaN	NaN	NaN		14	NaN	NaN	NaN	NaN	NaN	NaN	NaN	NaN
MOUSE ID:	KO tag761				DISPLACEMENT MAGNITUDE (nm)										DISPLACEMENT PHASE (cycles)
			Stimulus Level (dB SPL)										Stimulus Level (dB SPL)
		Frequency (kHz)	10	20	30	40	50	60	70	80		Frequency (kHz)	10	20	30	40	50	60	70	80
		2	NaN	NaN	NaN	0.39779	1.2727	5.543	14.086	17.234		2	NaN	NaN	NaN	-0.22506	-0.44702	-0.41408	-0.40551	-0.40037
		2.5	NaN	0.34272	NaN	0.89437	3.3437	9.2837	10.405	26.574		2.5	NaN	-0.42351	NaN	-0.6018	-0.54505	-0.54338	-0.4831	-0.5078
		3	NaN	NaN	NaN	0.91528	1.1664	6.1631	16.616	24.707		3	NaN	NaN	NaN	-0.64168	-0.5529	-0.57819	-0.59264	-0.56701
		3.5	NaN	NaN	0.33574	0.93619	2.977	9.0238	11.352	35.609		3.5	NaN	NaN	-0.73753	-0.68156	-0.67754	-0.69441	-0.65442	-0.67227
		4	NaN	NaN	0.37061	1.9252	3.3215	8.4462	14.022	51.269		4	NaN	NaN	-0.81947	-0.78751	-0.74594	-0.74872	-0.7388	-0.77447
		4.5	0.17132	NaN	0.64717	1.7708	3.572	7.6024	19.303	67.773		4.5	-1.2179	NaN	-0.83184	-0.85704	-0.86011	-0.83952	-0.81024	-0.8471
		5	NaN	NaN	0.83218	1.1473	5.5106	10.493	32.912	75.021		5	NaN	NaN	-0.88236	-0.82562	-0.87036	-0.85416	-0.90138	-0.91659
		5.5	NaN	0.35509	0.54155	2.4062	4.8435	7.6125	29.46	88.149		5.5	NaN	-0.93786	-0.93189	-0.98105	-0.97138	-0.88976	-0.99053	-1.058
		6	NaN	0.55604	1.257	1.9478	5.2386	11.905	28.426	76.578		6	NaN	-1.0508	-1.0439	-1.0379	-1.0664	-1.1237	-1.1185	-1.2208
		6.5	NaN	0.75699	0.71256	2.4125	12.195	13.349	28.374	67.358		6.5	NaN	-1.1638	-0.96506	-1.3707	-1.3323	-1.225	-1.2488	-1.3719
		7	NaN	0.58299	2.0354	5.4913	6.7805	7.9924	31.967	57.639		7	NaN	-1.277	-1.361	-1.3754	-1.3197	-1.2819	-1.3824	-1.5144
		7.5	NaN	0.40899	0.75657	1.9912	6.4608	10.705	23.57	37.239		7.5	NaN	-1.3903	-1.4781	-1.4202	-1.3876	-1.3686	-1.4965	-1.6327
		8	NaN	1.1683	1.7918	5.9953	12.409	14.213	24.704	36.401		8	NaN	-1.6232	-1.4898	-1.5652	-1.5706	-1.4898	-1.636	-1.8229
		8.5	NaN	0.67311	1.0567	3.7679	8.6897	14.117	3.3689	19.744		8.5	NaN	-1.6205	-1.4204	-1.6183	-1.6457	-1.6696	-1.6953	-1.8725
		9	0.49778	1.0651	0.97379	5.1217	8.5822	12.064	14.545	17.195		9	-1.8564	-1.8599	-1.6576	-1.724	-1.7012	-1.7621	-1.8667	-2.0907
		9.5	0.6209	1.7706	3.431	8.3172	11.965	12.479	12.849	14.739		9.5	-1.9564	-2.0316	-1.9502	-1.9071	-1.8557	-1.9363	-2.0241	-2.2423
		10	0.65068	2.1293	5.3089	9.2888	11.102	10.972	15.326	13.613		10	-1.9933	-2.0273	-2.0047	-2.0805	-2.1419	-2.1537	-2.264	-2.4022
		10.5	1.4677	6.3401	9.5319	7.3753	11.484	12.643	13.606	12.292		10.5	-2.2573	-2.1958	-2.3695	-2.2956	-2.3553	-2.3901	-2.4826	-2.5896
		11	2.1258	5.3683	7.0973	8.6881	10.498	11.755	11.218	11.174		11	-2.5163	-2.5726	-2.6302	-2.6829	-2.6103	-2.6906	-2.7639	-2.9909
		11.5	3.3162	5.3582	7.0224	7.1712	8.514	9.4153	8.0956	8.3287		11.5	-3.0054	-2.997	-3	-2.9172	-2.97	-2.9834	-3.0589	-3.2584
		12	3.0005	4.2073	3.392	4.0607	3.5868	3.6075	3.2567	4.1181		12	-3.3867	-3.3025	-3.3697	-3.3625	-3.3205	-3.361	-3.5393	-3.6371
		12.5	0.97857	1.4946	1.6602	3.5102	1.8274	1.5787	1.5364	1.7633		12.5	-3.7877	-3.7972	-3.7567	-3.6564	-3.777	-3.8271	-3.9365	-4.0417
		13	0.46695	0.77148	1.0819	0.65568	0.83689	0.7347	0.87745	0.63093		13	-4.2973	-4.3754	-4.2068	-4.1828	-4.4151	-4.387	-4.6663	-4.6982
		13.5	NaN	0.31712	0.32414	0.64421	0.38686	0.45149	0.49604	0.606		13.5	NaN	-4.8189	-4.8468	-4.9317	-4.7225	-4.756	-4.9888	-5.0091
		14	NaN	NaN	0.20984	NaN	NaN	0.19979	NaN	NaN		14	NaN	NaN	-4.319	NaN	NaN	-4.5431	NaN	NaN
MOUSE ID:	KO tag515				DISPLACEMENT MAGNITUDE (nm)										DISPLACEMENT PHASE (cycles)
			Stimulus Level (dB SPL)										Stimulus Level (dB SPL)
		Frequency (kHz)	10	20	30	40	50	60	70	80		Frequency (kHz)	10	20	30	40	50	60	70	80
		2	NaN	NaN	0.29401	0.86702	2.9936	10.636	39.495	75.513		2	NaN	NaN	-0.43435	-0.4721	-0.46192	-0.46661	-0.46452	-0.44544
		2.5	NaN	NaN	0.38957	1.0689	4.0691	10.44	42.23	84.97		2.5	NaN	NaN	-0.58158	-0.58832	-0.59095	-0.57937	-0.59203	-0.58477
		3	NaN	NaN	0.82967	1.494	6.5352	19.233	68.002	104.79		3	NaN	NaN	-0.70038	-0.64725	-0.69857	-0.68939	-0.70448	-0.71016
		3.5	NaN	0.36155	1.2056	4.1547	11.937	42.448	77.978	108.14		3.5	NaN	-0.85506	-0.8382	-0.82066	-0.83147	-0.84219	-0.83185	-0.81377
		4	NaN	0.42048	1.2568	2.2886	18.717	48.158	12.701	107.2		4	NaN	-0.96454	-0.98847	-0.98332	-0.96662	-0.9545	-0.46245	-0.91775
		4.5	NaN	0.26125	2.2864	4.8559	19.981	58.612	82.756	105.28		4.5	NaN	-1.1469	-1.0259	-1.0511	-1.0525	-1.0695	-1.0308	-1.0165
		5	NaN	0.95662	2.0146	8.4447	19.682	35.152	69.238	108.36		5	NaN	-1.0998	-1.1378	-1.1484	-1.1443	-1.1253	-1.1331	-1.1354
		5.5	NaN	0.85562	2.579	6.7678	20.528	13.125	81.159	71.689		5.5	NaN	-1.2422	-1.2721	-1.251	-1.2636	-1.0785	-1.271	-1.2695
		6	0.55712	1.1377	3.2866	11.3	38.456	63.061	71.48	103.55		6	-1.391	-1.3052	-1.3653	-1.3743	-1.3821	-1.4189	-1.406	-1.453
		6.5	0.29068	1.4198	2.7748	11.24	25.551	42.198	64.209	55.638		6.5	-1.5111	-1.3683	-1.4907	-1.488	-1.4961	-1.5278	-1.5201	-1.5556
		7	NaN	1.0433	5.8116	20.186	44.584	42.113	36.832	8.3564		7	NaN	-1.6246	-1.6282	-1.6444	-1.6588	-1.6894	-1.6771	-1.5606
		7.5	NaN	1.8327	4.039	13.577	25.684	42.027	43.849	49.323		7.5	NaN	-1.8011	-1.8099	-1.8115	-1.8179	-1.8509	-1.8502	-1.955
		8	0.63636	1.3024	5.7098	3.8131	8.9051	27.147	36.516	32.562		8	-1.9525	-1.8962	-2.0319	-1.6264	-1.8174	-2.0222	-2.0222	-2.1469
		8.5	1.1067	3.7489	7.3805	21.426	9.5563	18.095	25.592	19.928		8.5	-2.1657	-2.2517	-2.2538	-2.2435	-1.948	-1.9117	-2.2266	-2.323
		9	0.41209	1.1662	2.8879	14.23	22.332	12.395	16.294	18.481		9	-1.9276	-2.5751	-1.9048	-2.4164	-2.3997	-2.3644	-2.3663	-2.5017
		9.5	1.084	3.0518	4.0527	8.1332	9.0022	9.0468	15.179	11.658		9.5	-2.664	-2.6063	-2.6707	-2.5556	-2.5562	-2.5076	-2.5733	-2.6406
		10	1.1575	2.0496	5.4507	14.922	16.15	9.7849	11.007	19.418		10	-2.8373	-3.0092	-2.8864	-2.8791	-2.8611	-2.8538	-2.8275	-2.9633
		10.5	0.96684	4.1361	7.8895	10.915	1.5065	2.9203	10.003	12.366		10.5	-3.6208	-3.1922	-3.1882	-3.1633	-2.7307	-2.6901	-3.1744	-3.2523
		11	0.50378	3.009	3.863	5.1348	5.3895	3.6654	3.9475	4.3235		11	-3.6876	-3.6148	-3.5712	-3.5251	-3.8855	-3.4619	-3.4924	-3.6006
		11.5	0.54027	1.5548	2.0487	2.8221	3.6642	2.9273	2.9411	3.6602		11.5	-3.8195	-3.7688	-3.819	-3.7464	-3.7751	-3.7642	-3.7675	-3.8979
		12	0.41107	0.3845	1.3084	0.78679	1.2496	1.1672	1.0444	0.9458		12	-4.1096	-4.1819	-4.2012	-4.1413	-4.1963	-4.119	-4.1514	-4.1608
		12.5	NaN	NaN	NaN	0.43733	0.41343	NaN	0.34548	0.31975		12.5	NaN	NaN	NaN	-4.5751	-4.5318	NaN	-4.6589	-4.7674
		13	NaN	NaN	NaN	0.35382	NaN	NaN	NaN	NaN		13	NaN	NaN	NaN	-5.0638	NaN	NaN	NaN	NaN
		13.5	NaN	NaN	NaN	NaN	NaN	0.6344	NaN	NaN		13.5	NaN	NaN	NaN	NaN	NaN	-5.1157	NaN	NaN
		14	NaN	NaN	NaN	NaN	NaN	NaN	NaN	NaN		14	NaN	NaN	NaN	NaN	NaN	NaN	NaN	NaN
MOUSE ID:	KO tag769				DISPLACEMENT MAGNITUDE (nm)										DISPLACEMENT PHASE (cycles)
			Stimulus Level (dB SPL)										Stimulus Level (dB SPL)
		Frequency (kHz)	10	20	30	40	50	60	70	80		Frequency (kHz)	10	20	30	40	50	60	70	80
		2	NaN	NaN	NaN	0.24395	0.80125	1.6655	4.697	16.015		2	NaN	NaN	NaN	-0.15492	-0.059949	-0.065469	-0.086338	-0.081455
		2.5	NaN	NaN	NaN	0.37023	0.89555	2.6158	6.2739	7.9186		2.5	NaN	NaN	NaN	-0.22349	-0.23607	-0.27827	-0.40768	-0.32655
		3	NaN	NaN	NaN	0.50903	1.103	3.3171	6.1234	12.815		3	NaN	NaN	NaN	-0.42268	-0.45186	-0.33961	-0.51908	-0.53805
		3.5	NaN	0.20425	0.25761	0.7747	3.3917	7.4036	8.0339	18.674		3.5	NaN	-0.78799	-0.52	-0.50758	-0.44849	-0.48686	-0.60792	-0.63218
		4	NaN	0.29701	0.29423	0.76341	4.173	7.3183	9.9307	20.948		4	NaN	-0.75955	-0.78296	-0.69822	-0.55064	-0.56716	-0.68297	-0.74674
		4.5	NaN	0.38977	0.73808	1.1839	3.0562	6.6088	10.265	24.238		4.5	NaN	-0.73111	-0.76028	-0.69116	-0.69405	-0.76264	-0.72496	-0.87693
		5	NaN	NaN	0.39709	1.2279	4.4526	5.6707	12.367	23.766		5	NaN	NaN	-0.81242	-0.78054	-0.77683	-0.84222	-0.88687	-0.94033
		5.5	NaN	NaN	0.50658	0.99675	1.6125	6.5887	15.271	21.637		5.5	NaN	NaN	-0.7993	-0.75885	-0.79993	-0.76431	-0.81978	-0.98563
		6	NaN	NaN	0.79362	2.8199	6.8616	11.922	16.462	20.451		6	NaN	NaN	-0.85218	-1.0095	-0.86944	-0.90144	-0.96368	-1.1232
		6.5	NaN	NaN	1.1403	3.8438	8.8531	7.4777	17.923	19.642		6.5	NaN	NaN	-1.0559	-1.0114	-1.0035	-1.0625	-1.1154	-1.2502
		7	NaN	0.37218	0.68906	2.925	7.4612	7.1734	12.09	18.272		7	NaN	-1.3485	-1.326	-1.3325	-1.3588	-1.3919	-1.3399	-1.429
		7.5	NaN	NaN	0.71327	2.8579	8.4258	12.162	12.06	15.268		7.5	NaN	NaN	-1.4804	-1.3297	-1.3412	-1.3907	-1.4906	-1.5963
		8	NaN	NaN	0.73748	5.1695	10.9	13.484	17.841	18.752		8	NaN	NaN	-1.6348	-1.4937	-1.5291	-1.5862	-1.6289	-1.7406
		8.5	0.45255	0.88599	3.4031	7.1706	9.215	11.579	15.007	14.608		8.5	-1.693	-1.6598	-1.6921	-1.7412	-1.8492	-1.8679	-1.8893	-2.0252
		9	0.58237	1.837	4.7825	6.9224	7.4735	7.8919	11.749	9.0878		9	-1.9651	-1.9792	-2.0085	-2.048	-2.1106	-2.1874	-2.1627	-2.2803
		9.5	0.42559	2.0872	4.3539	6.4263	6.1287	10.068	10.301	9.3747		9.5	-2.41	-2.5509	-2.3181	-2.3482	-2.419	-2.3575	-2.3835	-2.5117
		10	1.0583	1.7639	5.5716	7.3576	8.7612	8.5258	9.2333	7.5804		10	-2.706	-2.7358	-2.6686	-2.6774	-2.6527	-2.6454	-2.6592	-2.8224
		10.5	0.99834	2.4367	3.9266	4.7897	4.9933	5.5476	5.4543	5.7287		10.5	-3.0856	-3.0738	-3.0511	-3.0105	-3.1019	-3.0464	-3.0764	-3.2292
		11	0.61539	1.4949	2.1952	2.7615	2.0411	2.7274	2.4825	2.6196		11	-3.6899	-3.5875	-3.5533	-3.5811	-3.4278	-3.4393	-3.5063	-3.6331
		11.5	NaN	0.66059	0.94744	1.0448	1.6455	1.1702	1.1537	1.5442		11.5	NaN	-4.0994	-4.053	-3.9917	-4.039	-3.8698	-3.9809	-4.0829
		12	NaN	NaN	NaN	0.38086	0.3122	0.29795	0.8069	0.43041		12	NaN	NaN	NaN	-4.5073	-4.4884	-4.4126	-4.496	-4.697
		12.5	NaN	NaN	NaN	NaN	0.26946	NaN	0.46011	NaN		12.5	NaN	NaN	NaN	NaN	-4.538	NaN	-5.0111	NaN
		13	NaN	0.16257	NaN	NaN	0.22673	NaN	NaN	NaN		13	NaN	-4.7475	NaN	NaN	-4.5876	NaN	NaN	NaN
		13.5	NaN	NaN	NaN	NaN	NaN	NaN	NaN	NaN		13.5	NaN	NaN	NaN	NaN	NaN	NaN	NaN	NaN
		14	NaN	NaN	NaN	NaN	NaN	NaN	NaN	NaN		14	NaN	NaN	NaN	NaN	NaN	NaN	NaN	NaN
MOUSE ID:	KO tag000				DISPLACEMENT MAGNITUDE (nm)										DISPLACEMENT PHASE (cycles)
			Stimulus Level (dB SPL)										Stimulus Level (dB SPL)
		Frequency (kHz)	10	20	30	40	50	60	70	80		Frequency (kHz)	10	20	30	40	50	60	70	80
		2	NaN	NaN	NaN	NaN	1.1537	2.6533	9.3805	16.647		2	NaN	NaN	NaN	NaN	-0.46468	-0.44126	-0.087621	-0.42964
		2.5	NaN	NaN	NaN	0.44448	1.2843	5.8858	9.6724	25.999		2.5	NaN	NaN	NaN	-0.56577	-0.4332	-0.4973	-0.48968	-0.51516
		3	NaN	NaN	0.20833	0.48746	1.2747	4.3017	9.5021	15.606		3	NaN	NaN	-0.27237	-0.39436	-0.43632	-0.39894	-0.4957	-0.5338
		3.5	NaN	0.13218	0.31191	0.74523	2.9791	6.0359	12.598	27.873		3.5	NaN	-0.39437	-0.45902	-0.45049	-0.42249	-0.56283	-0.61934	-0.64638
		4	NaN	NaN	0.41549	1.223	3.7207	5.7153	15.059	35.078		4	NaN	NaN	-0.64566	-0.60866	-0.6583	-0.67062	-0.72444	-0.75965
		4.5	NaN	NaN	0.49388	1.6457	2.9407	8.2121	15.998	30.898		4.5	NaN	NaN	-0.78699	-0.82014	-0.72278	-0.79469	-0.83985	-0.87791
		5	NaN	0.15864	0.36711	1.3464	2.8412	5.7894	10.621	24.118		5	NaN	-0.58722	-0.75805	-0.82862	-0.7105	-0.91422	-0.95785	-1.002
		5.5	NaN	0.41265	0.35612	0.97594	4.2843	19.518	21.578	46.607		5.5	NaN	-0.77688	-0.92591	-0.84347	-1.0147	-1.0896	-1.0492	-1.116
		6	0.73615	0.66667	0.57026	1.6566	3.7543	4.587	8.0793	15.434		6	-1.004	-0.96654	-0.9493	-1.002	-1.1075	-1.2218	-1.1478	-1.1551
		6.5	NaN	0.16612	0.84355	3.9155	14.935	9.8375	11.321	20.715		6.5	NaN	-1.0103	-1.0934	-1.1654	-1.2267	-1.202	-1.1851	-1.3055
		7	NaN	0.46369	1.2619	3.3708	6.7147	7.4598	8.9932	10.282		7	NaN	-1.53	-1.274	-1.2592	-1.3071	-1.2798	-1.2678	-1.3894
		7.5	NaN	0.20648	0.25158	1.449	1.3656	3.8443	8.9436	9.0837		7.5	NaN	-1.3104	-1.2655	-1.2098	-1.6507	-1.2609	-1.3873	-1.5324
		8	NaN	NaN	0.93512	0.52822	2.6309	5.8103	7.3687	6.0202		8	NaN	NaN	-1.5678	-1.4967	-1.4155	-1.4955	-1.5101	-1.8672
		8.5	NaN	NaN	0.40247	3.3523	5.7045	5.5296	6.9184	4.1269		8.5	NaN	NaN	-2.0143	-1.2745	-1.8117	-1.4056	-1.5359	-1.6553
		9	NaN	0.56569	1.1857	3.494	4.1054	3.9706	16.643	5.5389		9	NaN	-1.4359	-1.8133	-1.573	-1.6295	-1.6925	-1.5759	-1.8691
		9.5	0.27205	0.89937	3.0442	5.387	5.8942	8.6457	9.8157	1.8354		9.5	-1.6409	-1.7223	-1.7318	-1.7874	-1.8107	-1.8194	-1.8718	-2.0242
		10	1.0366	2.2909	4.6949	6.3593	7.075	7.7626	6.589	8.42		10	-1.9938	-2.0217	-2.0287	-2.0681	-2.0982	-2.1204	-2.1932	-2.3298
		10.5	1.1391	2.4988	4.5579	6.7348	4.3487	5.3258	8.3432	5.3894		10.5	-2.3104	-2.3829	-2.4113	-2.4182	-2.4676	-2.4738	-2.5201	-2.6598
		11	1.8211	3.01	0.4478	3.2958	6.7094	7.8266	4.0701	2.3588		11	-3.0112	-2.7824	-2.7502	-2.9084	-2.7436	-2.7758	-2.8141	-2.9899
		11.5	0.80143	1.2678	1.8789	1.7765	2.1475	2.838	2.1786	3.5324		11.5	-3.1599	-3.1697	-3.1993	-3.1687	-3.1571	-3.0809	-3.4314	-3.3993
		12	0.45917	1.186	NaN	1.1205	2.0851	1.6077	1.2771	0.97075		12	-3.6907	-3.7374	NaN	-3.6807	-3.6943	-3.6088	-3.6158	-3.8606
		12.5	0.25697	0.38015	NaN	0.59368	0.56188	0.71993	0.65021	0.41352		12.5	-4.2489	-4.1591	NaN	-4.1495	-4.0534	-4.0137	-4.0992	-4.304
		13	NaN	NaN	NaN	NaN	0.26118	NaN	NaN	0.44915		13	NaN	NaN	NaN	NaN	-4.5418	NaN	NaN	-4.7364
		13.5	NaN	NaN	NaN	NaN	NaN	NaN	NaN	NaN		13.5	NaN	NaN	NaN	NaN	NaN	NaN	NaN	NaN
		14	NaN	NaN	NaN	NaN	NaN	NaN	NaN	NaN		14	NaN	NaN	NaN	NaN	NaN	NaN	NaN	NaN
VOCTV RAW VIBRATION DATA					Lmo7 ex17 KO TECTORIAL MEMBRANE (TM) DATA
NaN values indicate data where the displacement magnitudes were < 3 standard deviations above the mean noise floor at nearby frequencies.
MOUSE ID:	KO tag001				DISPLACEMENT MAGNITUDE (nm)										DISPLACEMENT PHASE (cycles)
			Stimulus Level (dB SPL)										Stimulus Level (dB SPL)
		Frequency (kHz)	10	20	30	40	50	60	70	80		Frequency (kHz)	10	20	30	40	50	60	70	80
		2	NaN	NaN	NaN	NaN	0.52105	1.3985	6.0722	9.6676		2	NaN	NaN	NaN	NaN	-0.032782	-0.03091	-0.032549	-0.042382
		2.5	NaN	NaN	NaN	NaN	0.78596	2.3554	6.1354	10.488		2.5	NaN	NaN	NaN	NaN	-0.099688	-0.11634	-0.11691	-0.17979
		3	NaN	NaN	NaN	NaN	0.96634	3.225	8.3141	12.741		3	NaN	NaN	NaN	NaN	-0.16933	-0.17544	-0.20511	-0.30686
		3.5	NaN	NaN	NaN	0.48734	1.1388	3.6717	10.402	15.297		3.5	NaN	NaN	NaN	-0.19342	-0.25483	-0.26456	-0.28355	-0.38544
		4	0.40632	NaN	NaN	0.55349	2.2403	6.99	12.789	20.938		4	-0.26523	NaN	NaN	-0.36149	-0.34695	-0.3315	-0.38127	-0.51918
		4.5	NaN	NaN	0.31501	0.81299	1.8524	7.7813	16.015	28.562		4.5	NaN	NaN	-0.39418	-0.36934	-0.37591	-0.39925	-0.47742	-0.66412
		5	NaN	NaN	0.42498	1.0626	3.0625	9.1573	15.178	32.17		5	NaN	NaN	-0.47775	-0.45347	-0.45827	-0.50216	-0.58753	-0.77943
		5.5	NaN	NaN	0.55511	1.2529	3.7918	10.444	17.565	32.501		5.5	NaN	NaN	-0.5495	-0.53035	-0.56034	-0.60364	-0.69077	-0.87794
		6	NaN	0.3425	0.68523	1.7009	5.6025	12.315	21.521	42.33		6	NaN	-0.79387	-0.62125	-0.62034	-0.66373	-0.70959	-0.79812	-0.99827
		6.5	NaN	0.26019	0.55293	1.9591	6.4055	12.962	19.278	36.495		6.5	NaN	-0.72953	-0.6764	-0.72434	-0.7514	-0.83089	-0.92575	-1.1243
		7	NaN	NaN	0.93347	2.9833	8.5468	15.889	24.845	39.206		7	NaN	NaN	-0.85603	-0.86897	-0.8982	-0.98545	-1.066	-1.2647
		7.5	NaN	NaN	1.3965	4.5564	12.024	20.96	28.957	33.996		7.5	NaN	NaN	-1.003	-1.0246	-1.0794	-1.1788	-1.2596	-1.4371
		8	NaN	0.52594	1.7986	5.8005	15.336	23.795	29.724	32.954		8	NaN	-1.1864	-1.2048	-1.2189	-1.3105	-1.3996	-1.4798	-1.645
		8.5	NaN	1.1892	3.1383	8.7834	16.502	22.294	31.517	30.121		8.5	NaN	-1.3673	-1.3702	-1.4198	-1.518	-1.596	-1.6761	-1.811
		9	0.68814	2.1437	5.7293	12.802	19.142	24.16	26.368	28.913		9	-1.5639	-1.5116	-1.5532	-1.6135	-1.7054	-1.7772	-1.8295	-1.9621
		9.5	1.1583	3.7169	10.135	15.368	21.553	25.833	27.305	28.723		9.5	-1.742	-1.7564	-1.7909	-1.8534	-1.9149	-1.9645	-2.0034	-2.1346
		10	2.0341	5.9955	12.072	17.46	20.945	25.367	28.425	26.107		10	-2.0248	-2.0665	-2.0976	-2.1385	-2.1672	-2.1996	-2.2331	-2.3642
		10.5	2.3829	7.2959	12.206	15.74	17.815	20.005	22.068	21.126		10.5	-2.4093	-2.413	-2.4335	-2.4448	-2.4501	-2.4656	-2.4933	-2.628
		11	2.1245	5.4311	10.269	12.485	14.068	15.519	14.841	15.893		11	-2.754	-2.7939	-2.7719	-2.7703	-2.7726	-2.7751	-2.8083	-2.9399
		11.5	1.1652	3.3591	5.6193	6.5587	7.1706	7.3443	7.1505	8.109		11.5	-3.1755	-3.1783	-3.169	-3.1527	-3.152	-3.1424	-3.1678	-3.3096
		12	NaN	1.3277	2.2165	2.556	2.6566	2.6993	2.7303	2.3366		12	NaN	-3.6152	-3.5832	-3.5944	-3.5753	-3.5725	-3.6001	-3.7525
		12.5	NaN	0.73129	0.92115	1.1641	1.2096	1.1619	1.2496	1.6988		12.5	NaN	-4.0439	-4.1036	-4.0186	-4.0942	-4.0701	-4.1199	-4.2481
		13	NaN	NaN	0.26696	NaN	0.60696	0.5379	0.45729	0.54145		13	NaN	NaN	-4.4918	NaN	-4.509	-4.4841	-4.5524	-4.6542
		13.5	NaN	NaN	0.18822	NaN	NaN	0.2324	NaN	NaN		13.5	NaN	NaN	-4.1141	NaN	NaN	-4.3526	NaN	NaN
		14	NaN	NaN	0.32706	NaN	NaN	NaN	NaN	NaN		14	NaN	NaN	-4.7023	NaN	NaN	NaN	NaN	NaN
MOUSE ID:	KO tag002				DISPLACEMENT MAGNITUDE (nm)										DISPLACEMENT PHASE (cycles)
			Stimulus Level (dB SPL)										Stimulus Level (dB SPL)
		Frequency (kHz)	10	20	30	40	50	60	70	80		Frequency (kHz)	10	20	30	40	50	60	70	80
		2	NaN	0.3941	NaN	NaN	NaN	0.85039	2.201	4.5012		2	NaN	0.012813	NaN	NaN	NaN	0.021339	-0.016687	-0.081098
		2.5	0.22174	NaN	2.7535	NaN	0.40199	0.90381	2.8266	8.5384		2.5	0.098936	NaN	-0.33011	NaN	-0.13802	-0.16813	-0.18283	-0.29148
		3	NaN	NaN	NaN	NaN	0.53453	1.7958	4.0413	11.906		3	NaN	NaN	NaN	NaN	-0.28142	-0.22571	-0.30575	-0.42178
		3.5	NaN	NaN	NaN	NaN	0.76161	2.8494	6.4639	17.429		3.5	NaN	NaN	NaN	NaN	-0.37155	-0.34545	-0.45069	-0.54418
		4	NaN	NaN	NaN	NaN	1.2232	3.7132	8.8655	27.092		4	NaN	NaN	NaN	NaN	-0.40569	-0.45046	-0.55333	-0.66548
		4.5	0.2939	NaN	NaN	0.5865	2.3769	5.0893	11.416	33.953		4.5	-0.73463	NaN	NaN	-0.49891	-0.48332	-0.54955	-0.65768	-0.78964
		5	0.40698	NaN	0.35616	1.0389	2.9935	7.0364	14.598	37.083		5	-0.79021	NaN	-0.5192	-0.59705	-0.58749	-0.66453	-0.76365	-0.91323
		5.5	0.52007	NaN	0.52167	1.4673	4.2288	10.059	17.739	40.253		5.5	-0.84578	NaN	-0.63075	-0.67851	-0.69488	-0.79226	-0.87196	-1.0482
		6	NaN	NaN	0.68718	2.5053	5.9518	12.217	20.937	39.704		6	NaN	NaN	-0.7423	-0.79693	-0.83156	-0.91015	-0.99065	-1.174
		6.5	NaN	0.33955	0.98359	2.9677	7.927	14.333	25.746	38.901		6.5	NaN	-0.90768	-0.90724	-0.91348	-0.99697	-1.0641	-1.1551	-1.3347
		7	0.35164	0.7047	1.5617	4.7472	10.88	18.263	27.738	36.538		7	-1.0944	-1.0894	-1.0917	-1.108	-1.1684	-1.2413	-1.3324	-1.5105
		7.5	0.47255	0.7606	2.4123	7.2004	15.275	22.374	30.95	34.173		7.5	-1.2508	-1.2589	-1.244	-1.2941	-1.3791	-1.4383	-1.5086	-1.6873
		8	0.59346	1.2264	4.3357	10.985	19.506	26	31.279	35.17		8	-1.4072	-1.4112	-1.4354	-1.4982	-1.5877	-1.6399	-1.7014	-1.863
		8.5	0.78421	2.8703	7.8887	15.327	22.922	27.717	30.098	32.752		8.5	-1.6027	-1.642	-1.6635	-1.7272	-1.7866	-1.8417	-1.902	-2.0543
		9	1.6806	5.0179	11.076	17.945	23.925	27.248	30.254	30.608		9	-1.9002	-1.9206	-1.9378	-1.996	-2.0286	-2.0758	-2.1239	-2.2849
		9.5	2.6727	6.8625	13.186	19.044	21.33	24.195	27.148	25.266		9.5	-2.246	-2.2236	-2.2432	-2.2616	-2.3204	-2.3268	-2.3785	-2.5305
		10	2.6098	6.9662	13.452	16.043	18.373	20.339	21.548	24.494		10	-2.5867	-2.5858	-2.5809	-2.5817	-2.601	-2.6128	-2.658	-2.7848
		10.5	2.6257	6.2327	9.6655	11.797	13.002	13.853	12.812	13.489		10.5	-2.94	-2.934	-2.9312	-2.9463	-2.9379	-2.9551	-2.9854	-3.1
		11	1.5286	4.0689	5.7072	7.0345	6.7194	6.9234	6.9749	6.9311		11	-3.3209	-3.3405	-3.3296	-3.3231	-3.3389	-3.3333	-3.3426	-3.4901
		11.5	1.0012	2.3306	3.1419	3.2269	3.91	3.3469	3.4649	2.9136		11.5	-3.7713	-3.7829	-3.7886	-3.7822	-3.7897	-3.7816	-3.8202	-4.0189
		12	0.62389	1.0948	1.5393	1.5489	1.76	1.9296	2.0586	1.5798		12	-4.3	-4.2996	-4.2628	-4.2815	-4.28	-4.2707	-4.3138	-4.4706
		12.5	NaN	0.44053	0.73149	0.74334	0.57434	0.56472	NaN	0.54313		12.5	NaN	-4.8043	-4.8475	-4.8119	-4.8463	-4.7752	NaN	-5.0519
		13	NaN	NaN	NaN	NaN	NaN	NaN	NaN	NaN		13	NaN	NaN	NaN	NaN	NaN	NaN	NaN	NaN
		13.5	NaN	NaN	NaN	NaN	NaN	NaN	0.38144	NaN		13.5	NaN	NaN	NaN	NaN	NaN	NaN	-5.818	NaN
		14	NaN	NaN	NaN	NaN	NaN	NaN	NaN	NaN		14	NaN	NaN	NaN	NaN	NaN	NaN	NaN	NaN
MOUSE ID:	WT tag003				DISPLACEMENT MAGNITUDE (nm)										DISPLACEMENT PHASE (cycles)
			Stimulus Level (dB SPL)										Stimulus Level (dB SPL)
		Frequency (kHz)	10	20	30	40	50	60	70	80		Frequency (kHz)	10	20	30	40	50	60	70	80
		2	NaN	NaN	NaN	NaN	NaN	0.76751	2.0985	5.9939		2	NaN	NaN	NaN	NaN	NaN	-0.099155	-0.11123	-0.21107
		2.5	NaN	NaN	NaN	NaN	NaN	0.97988	3.8186	9.5008		2.5	NaN	NaN	NaN	NaN	NaN	-0.12879	-0.15821	-0.30089
		3	NaN	NaN	NaN	NaN	0.55895	1.9268	4.5769	15.029		3	NaN	NaN	NaN	NaN	-0.10213	-0.21445	-0.33457	-0.42885
		3.5	NaN	NaN	NaN	NaN	0.87494	3.1857	6.7389	26.169		3.5	NaN	NaN	NaN	NaN	-0.33488	-0.33832	-0.44955	-0.57101
		4	NaN	NaN	NaN	0.42753	1.3221	4.0332	10.269	39.329		4	NaN	NaN	NaN	-0.38946	-0.42168	-0.45698	-0.57044	-0.69849
		4.5	NaN	NaN	NaN	0.59267	1.9675	6.1489	16.871	60.633		4.5	NaN	NaN	NaN	-0.43284	-0.49357	-0.56609	-0.6768	-0.81701
		5	NaN	NaN	NaN	1.1876	3.3852	8.6604	24.346	73.076		5	NaN	NaN	NaN	-0.55859	-0.58332	-0.67536	-0.79027	-0.9492
		5.5	NaN	NaN	0.3469	1.5079	4.2236	10.92	26.315	71.348		5.5	NaN	NaN	-0.53058	-0.61792	-0.68328	-0.78392	-0.90901	-1.0724
		6	NaN	NaN	0.72016	2.039	5.4775	11.815	27.095	62.648		6	NaN	NaN	-0.65183	-0.69233	-0.76431	-0.86985	-0.9859	-1.1706
		6.5	NaN	0.374	0.73244	2.1919	7.1184	14.544	28.71	53.791		6.5	NaN	-0.77432	-0.82205	-0.83181	-0.87362	-0.96199	-1.0735	-1.2712
		7	NaN	0.34517	1.3207	3.9026	8.7593	18.398	31.234	49.111		7	NaN	-0.88748	-0.88462	-0.92536	-0.98293	-1.0904	-1.1986	-1.3888
		7.5	0.26509	0.63654	1.8136	5.8087	13.569	22.412	34.242	45.4		7.5	-1.1376	-1.0891	-1.0572	-1.0726	-1.1659	-1.2466	-1.3553	-1.5411
		8	0.38654	0.91539	3.077	8.9465	17.995	26.931	37.096	42.596		8	-1.1885	-1.2231	-1.2281	-1.2737	-1.3689	-1.4494	-1.5401	-1.7177
		8.5	0.54252	1.5785	5.0185	13.132	22.485	29.562	35.671	38.912		8.5	-1.4419	-1.4501	-1.4418	-1.5264	-1.6154	-1.6795	-1.7611	-1.931
		9	1.0537	3.3506	9.2994	17.917	26.642	33.532	38.029	37.36		9	-1.7078	-1.7141	-1.7461	-1.8187	-1.8874	-1.9379	-2.008	-2.1787
		9.5	2.0887	6.7221	14.245	23.176	28.817	33.903	36.001	37.195		9.5	-1.992	-2.0086	-2.0474	-2.1042	-2.1551	-2.1889	-2.2604	-2.4272
		10	3.5371	9.1918	17.015	23.591	27.946	30.673	32.593	32.92		10	-2.3049	-2.3186	-2.3616	-2.3939	-2.4216	-2.4446	-2.5038	-2.6748
		10.5	4.6259	11.09	17.811	21.165	24.129	26.216	28.234	25.932		10.5	-2.6194	-2.6494	-2.6624	-2.6784	-2.6788	-2.6978	-2.7552	-2.9253
		11	4.6226	9.5672	14.116	15.864	17.727	18.366	17.945	18.282		11	-2.9632	-2.9717	-2.9596	-2.9517	-2.9455	-2.9507	-3.0093	-3.1825
		11.5	3.611	6.6674	8.2398	8.8137	8.9962	9.6485	10.107	9.6939		11.5	-3.3067	-3.3107	-3.3038	-3.2893	-3.2834	-3.2778	-3.3314	-3.5184
		12	2.0391	3.9737	4.2643	4.852	4.8525	4.6876	4.8347	4.2809		12	-3.7141	-3.7222	-3.7184	-3.7039	-3.7097	-3.6952	-3.7388	-3.9448
		12.5	1.2254	2.0613	2.5107	2.7074	2.9853	3.0812	3.2203	2.5642		12.5	-4.1575	-4.1686	-4.1702	-4.1529	-4.1388	-4.1393	-4.1972	-4.4127
		13	0.73408	1.1085	1.3131	1.3647	1.4249	1.5233	1.2925	1.6749		13	-4.654	-4.6726	-4.6345	-4.5967	-4.5749	-4.5729	-4.6273	-4.8418
		13.5	NaN	0.52878	0.65093	0.49552	0.46581	0.61163	0.58954	NaN		13.5	NaN	-5.1762	-5.121	-5.1032	-5.12	-5.073	-5.1151	NaN
		14	NaN	NaN	0.37789	NaN	NaN	0.34622	0.59969	NaN		14	NaN	NaN	-5.6911	NaN	NaN	-5.6092	-5.7049	NaN
MOUSE ID:	KO tag737				DISPLACEMENT MAGNITUDE (nm)										DISPLACEMENT PHASE (cycles)
			Stimulus Level (dB SPL)										Stimulus Level (dB SPL)
		Frequency (kHz)	10	20	30	40	50	60	70	80		Frequency (kHz)	10	20	30	40	50	60	70	80
		2	NaN	NaN	NaN	0.25848	0.54905	1.083	3.5944	6.514		2	NaN	NaN	NaN	-0.065239	-0.053624	-0.021284	-0.055373	-0.13542
		2.5	NaN	NaN	NaN	0.18981	1.0439	2.4918	5.7236	10.376		2.5	NaN	NaN	NaN	-0.057574	-0.16294	-0.16743	-0.16813	-0.28569
		3	NaN	NaN	NaN	0.41334	1.2137	3.5359	7.2577	14.624		3	NaN	NaN	NaN	-0.21048	-0.23092	-0.24151	-0.29093	-0.42978
		3.5	NaN	0.18891	0.19223	0.98963	1.6361	5.1393	9.004	19.38		3.5	NaN	-0.25708	-0.36198	-0.3161	-0.3483	-0.32937	-0.4325	-0.56614
		4	NaN	NaN	0.61573	0.72333	2.0591	5.6375	10.628	27.968		4	NaN	NaN	-0.42125	-0.42936	-0.45395	-0.46708	-0.56087	-0.70929
		4.5	NaN	NaN	1.0392	1.0676	2.7309	6.286	13.79	38.305		4.5	NaN	NaN	-0.48052	-0.51194	-0.49371	-0.5802	-0.65319	-0.82582
		5	NaN	NaN	0.58976	1.3763	3.7169	9.3559	15.902	45.866		5	NaN	NaN	-0.61068	-0.5818	-0.59874	-0.64627	-0.76088	-0.92913
		5.5	NaN	NaN	0.66912	1.7913	5.166	11.101	19.075	45.255		5.5	NaN	NaN	-0.67608	-0.69714	-0.71937	-0.78623	-0.87702	-1.057
		6	NaN	0.25273	0.73176	2.2582	6.4487	12.785	22.917	42.528		6	NaN	-0.81025	-0.79312	-0.81438	-0.84732	-0.92291	-0.99888	-1.1907
		6.5	NaN	0.33732	3.4874	3.0189	8.6293	15.672	26.262	45.606		6.5	NaN	-0.94389	-0.95193	-0.92	-0.96125	-1.0364	-1.1067	-1.294
		7	0.21078	0.43877	1.338	4.1182	10.844	18.222	27.559	38.624		7	-0.97227	-1.0538	-1.0447	-1.0376	-1.0989	-1.1683	-1.2289	-1.4007
		7.5	0.30224	0.69859	2.2353	6.521	13.945	20.604	29.103	35.896		7.5	-1.1789	-1.1657	-1.1753	-1.2016	-1.28	-1.3334	-1.39	-1.5447
		8	0.4436	1.2701	3.8781	9.5108	16.094	22.913	30.988	32.691		8	-1.3574	-1.3575	-1.3626	-1.4074	-1.4733	-1.5187	-1.5583	-1.7011
		8.5	0.7285	2.0954	7.561	11.673	19.226	25.337	30.238	32.059		8.5	-1.5793	-1.5735	-1.5601	-1.634	-1.678	-1.7095	-1.7415	-1.8733
		9	1.0892	3.2075	9.1391	13.681	19.594	24.81	27.213	28.424		9	-1.8619	-1.8465	-1.8494	-1.8934	-1.9153	-1.9312	-1.9552	-2.0802
		9.5	1.4499	4.225	9.3946	13.956	17.717	21.408	23.511	24.797		9.5	-2.1445	-2.152	-2.17	-2.1747	-2.1812	-2.1803	-2.1949	-2.323
		10	1.6108	4.0431	9.1402	12.169	15.098	17.266	18.373	18.157		10	-2.5246	-2.5149	-2.5019	-2.4816	-2.4666	-2.4559	-2.4511	-2.5841
		10.5	1.4255	3.5164	6.5385	8.4137	9.3468	11.15	11.683	10.864		10.5	-2.8727	-2.8823	-2.8575	-2.8255	-2.7972	-2.7654	-2.7506	-2.8812
		11	0.89422	2.2405	3.5885	4.3863	4.6823	5.0353	5.1081	5.1361		11	-3.2764	-3.2812	-3.2621	-3.2234	-3.1889	-3.1383	-3.1123	-3.2451
		11.5	0.39917	1.1956	1.907	2.2622	2.3773	2.4142	2.1513	2.2865		11.5	-3.7443	-3.7304	-3.7111	-3.6913	-3.6569	-3.6317	-3.5913	-3.7295
		12	0.30569	0.6064	1.0755	1.3114	1.4524	1.609	1.6639	1.7709		12	-4.242	-4.2147	-4.193	-4.16	-4.1195	-4.0837	-4.0586	-4.1977
		12.5	NaN	0.30724	0.39804	0.5182	0.53965	0.61655	0.61056	0.64684		12.5	NaN	-4.6642	-4.6836	-4.5826	-4.5533	-4.4989	-4.4664	-4.6126
		13	NaN	0.10889	0.21349	0.1547	0.15204	NaN	0.39546	NaN		13	NaN	-5.1638	-5.2479	-5.2727	-5.2155	NaN	-5.025	NaN
		13.5	NaN	NaN	NaN	NaN	NaN	NaN	0.18035	NaN		13.5	NaN	NaN	NaN	NaN	NaN	NaN	-5.5836	NaN
		14	NaN	NaN	NaN	NaN	NaN	NaN	NaN	NaN		14	NaN	NaN	NaN	NaN	NaN	NaN	NaN	NaN
MOUSE ID:	KO tag736				DISPLACEMENT MAGNITUDE (nm)										DISPLACEMENT PHASE (cycles)
			Stimulus Level (dB SPL)										Stimulus Level (dB SPL)
		Frequency (kHz)	10	20	30	40	50	60	70	80		Frequency (kHz)	10	20	30	40	50	60	70	80
		2	NaN	NaN	NaN	NaN	0.47754	1.0299	3.4954	7.1068		2	NaN	NaN	NaN	NaN	0.16648	0.1258	0.12635	0.085292
		2.5	NaN	NaN	0.36769	0.3502	0.73981	2.3358	5.8642	10.478		2.5	NaN	NaN	0.080214	0.02031	-0.00066766	0.021586	-0.010876	-0.1127
		3	0.20658	NaN	0.27825	0.39015	1.0912	3.1001	7.2611	12.99		3	-0.67059	NaN	-0.14787	-0.14786	-0.16342	-0.16172	-0.19405	-0.30195
		3.5	NaN	NaN	0.18882	0.58027	1.5319	4.0303	9.4424	19.04		3.5	NaN	NaN	-0.37596	-0.33529	-0.31737	-0.32256	-0.36385	-0.47164
		4	NaN	NaN	0.2761	0.51409	2.0248	5.6721	11.625	30.182		4	NaN	NaN	-0.43982	-0.34206	-0.39231	-0.40463	-0.48499	-0.61291
		4.5	NaN	0.39959	0.36339	0.93143	2.7675	7.9751	14.897	39.09		4.5	NaN	-0.33144	-0.50368	-0.43173	-0.44517	-0.47538	-0.56479	-0.70585
		5	NaN	NaN	0.30393	0.71868	2.7902	8.1566	16.668	41.613		5	NaN	NaN	-0.56863	-0.52176	-0.52637	-0.58423	-0.67258	-0.81347
		5.5	NaN	NaN	0.24448	1.1359	3.0786	9.0015	17.979	40.033		5.5	NaN	NaN	-0.63358	-0.59057	-0.60942	-0.6694	-0.76273	-0.90567
		6	NaN	NaN	0.67552	1.6942	4.3544	11.031	20.779	40.373		6	NaN	NaN	-0.66546	-0.70452	-0.71949	-0.78576	-0.87742	-1.0221
		6.5	NaN	NaN	0.42185	2.0324	6.1556	14.289	23.486	37.416		6.5	NaN	NaN	-0.89681	-0.85193	-0.8733	-0.9561	-1.0379	-1.1581
		7	NaN	NaN	0.81748	2.7474	8.5158	17.702	26.36	37.67		7	NaN	NaN	-1.0121	-1.0251	-1.0779	-1.1662	-1.2404	-1.3434
		7.5	NaN	0.42656	1.664	5.5243	12.932	21.648	29.844	38.326		7.5	NaN	-1.1742	-1.1968	-1.2098	-1.2912	-1.3788	-1.4395	-1.5353
		8	0.31394	1.2956	3.8382	8.534	16.588	23.638	31.426	35.419		8	-1.3016	-1.3735	-1.4061	-1.4477	-1.5187	-1.5864	-1.6369	-1.714
		8.5	0.79375	2.2343	6.3743	12.061	19.698	27.159	32.418	34.697		8.5	-1.6507	-1.6737	-1.6859	-1.7154	-1.7649	-1.8198	-1.8489	-1.9148
		9	1.0039	3.5138	8.1882	15.441	21.793	26.292	31.11	34.254		9	-1.9809	-1.9726	-1.9859	-2.0021	-2.0247	-2.0504	-2.0693	-2.1291
		9.5	1.6017	4.4265	9.621	15.111	18.92	23.458	26.791	28.214		9.5	-2.2686	-2.2815	-2.2818	-2.2712	-2.2708	-2.2785	-2.2878	-2.3451
		10	1.3356	4.0622	8.2852	12.431	15.29	17.148	19.653	19.139		10	-2.6086	-2.6088	-2.5941	-2.5693	-2.5573	-2.5414	-2.5368	-2.5967
		10.5	0.8294	2.8443	5.614	7.1844	8.1494	9.0378	9.7748	9.4361		10.5	-2.9924	-3.0006	-2.9749	-2.9447	-2.9088	-2.8855	-2.8531	-2.9095
		11	0.30264	1.17	2.1356	2.5211	2.8253	2.8677	2.7102	3.1941		11	-3.416	-3.4276	-3.4262	-3.3925	-3.3211	-3.2813	-3.2328	-3.2977
		11.5	NaN	0.33456	0.79245	1.1331	0.94574	1.1366	0.97202	0.6303		11.5	NaN	-2.9571	-2.9135	-2.9375	-2.9675	-2.8958	-2.911	-2.9868
		12	NaN	NaN	0.41148	0.5192	0.33669	0.842	0.70751	0.81546		12	NaN	NaN	-3.4631	-3.4247	-3.4016	-3.3306	-3.3983	-3.4063
		12.5	NaN	NaN	NaN	NaN	NaN	NaN	0.54714	NaN		12.5	NaN	NaN	NaN	NaN	NaN	NaN	-3.4806	NaN
		13	NaN	NaN	NaN	NaN	NaN	NaN	0.38676	NaN		13	NaN	NaN	NaN	NaN	NaN	NaN	-3.5628	NaN
		13.5	NaN	NaN	NaN	NaN	NaN	NaN	NaN	NaN		13.5	NaN	NaN	NaN	NaN	NaN	NaN	NaN	NaN
		14	NaN	0.19931	NaN	NaN	NaN	NaN	NaN	NaN		14	NaN	-3.7027	NaN	NaN	NaN	NaN	NaN	NaN
MOUSE ID:	KO tag761				DISPLACEMENT MAGNITUDE (nm)										DISPLACEMENT PHASE (cycles)
			Stimulus Level (dB SPL)										Stimulus Level (dB SPL)
		Frequency (kHz)	10	20	30	40	50	60	70	80		Frequency (kHz)	10	20	30	40	50	60	70	80
		2	NaN	NaN	NaN	0.4432	0.6373	2.9702	9.8034	15.094		2	NaN	NaN	NaN	-0.066365	-0.017381	0.0008668	-0.0077082	-0.045784
		2.5	NaN	NaN	NaN	0.4913	1.3235	4.4565	12.423	15.142		2.5	NaN	NaN	NaN	-0.11933	-0.064104	-0.071872	-0.094698	-0.17753
		3	NaN	NaN	NaN	0.53941	1.964	6.2028	13.01	18.032		3	NaN	NaN	NaN	-0.17229	-0.12908	-0.14706	-0.20302	-0.31358
		3.5	NaN	NaN	0.4307	1.1743	3.2298	9.4697	15.52	22.143		3.5	NaN	NaN	-0.24049	-0.24211	-0.23106	-0.24106	-0.27937	-0.46593
		4	NaN	0.33238	0.48719	1.0898	3.6648	11.352	16.824	30.988		4	NaN	-0.33436	-0.29216	-0.34624	-0.35165	-0.34128	-0.40246	-0.60488
		4.5	NaN	NaN	0.54367	1.5456	4.9125	13.228	18.676	45.229		4.5	NaN	NaN	-0.34383	-0.39215	-0.3971	-0.42582	-0.52971	-0.72927
		5	NaN	NaN	0.42984	2.127	7.4619	14.069	24.169	60.765		5	NaN	NaN	-0.43209	-0.40886	-0.45183	-0.50601	-0.60118	-0.81929
		5.5	NaN	NaN	1.047	2.8502	8.6162	18.009	27.925	73.033		5.5	NaN	NaN	-0.54092	-0.51526	-0.54549	-0.61088	-0.73925	-0.96337
		6	NaN	0.47811	1.0982	3.8961	10.347	19.765	30.727	71.408		6	NaN	-0.63402	-0.65018	-0.652	-0.68052	-0.75495	-0.89705	-1.1317
		6.5	0.24069	0.50064	1.7825	5.2487	13.876	22.327	36.374	72.979		6.5	-0.84284	-0.82524	-0.77219	-0.78611	-0.82797	-0.90971	-1.0672	-1.2811
		7	NaN	0.65046	2.273	6.9252	15.961	23.937	39.472	65.962		7	NaN	-0.92207	-0.9189	-0.92743	-0.98103	-1.0684	-1.2115	-1.4361
		7.5	NaN	0.72069	2.7669	8.2652	18.874	29.09	39.013	56.666		7.5	NaN	-1.0359	-1.0371	-1.0631	-1.1305	-1.2132	-1.3637	-1.5844
		8	0.48141	1.3922	4.0068	12.671	24.168	32.201	40.331	47.284		8	-1.1999	-1.1503	-1.1448	-1.1803	-1.268	-1.3487	-1.4974	-1.7069
		8.5	0.44732	1.6971	5.3113	14.758	23.931	29.994	37.542	37.603		8.5	-1.2831	-1.2337	-1.2535	-1.3272	-1.4236	-1.5036	-1.6296	-1.823
		9	1.0287	3.2928	9.222	18.48	27.755	34.518	37.169	39.431		9	-1.4168	-1.393	-1.4323	-1.5121	-1.6024	-1.6707	-1.7857	-1.9866
		9.5	2.2507	6.0434	15.109	25.314	32.653	34.632	36.886	37.702		9.5	-1.59	-1.601	-1.6553	-1.7374	-1.809	-1.8687	-1.9767	-2.1731
		10	4.0398	10.688	19.491	25.169	32.011	34.493	36.912	37.159		10	-1.8468	-1.8681	-1.9297	-1.9875	-2.0369	-2.0829	-2.1853	-2.3808
		10.5	5.8648	14.01	21.524	25.802	29.531	31.821	33.828	32.067		10.5	-2.1634	-2.1792	-2.2248	-2.2603	-2.2966	-2.3346	-2.4325	-2.6285
		11	7.4128	13.392	19.143	20.926	21.586	21.988	24.314	23.407		11	-2.5088	-2.5261	-2.5529	-2.5673	-2.5891	-2.622	-2.7218	-2.9166
		11.5	6.7558	11.241	13.697	14.998	16.135	15.673	15.822	16.12		11.5	-2.9083	-2.917	-2.92	-2.9182	-2.9151	-2.9464	-3.0415	-3.2424
		12	4.534	6.3336	7.046	7.5146	7.9644	7.2323	8.4862	7.5029		12	-3.3479	-3.349	-3.3331	-3.3245	-3.3138	-3.3502	-3.4452	-3.6399
		12.5	2.08	2.7186	3.3903	3.1773	3.2073	3.0463	3.0959	2.6472		12.5	-3.84	-3.8346	-3.8218	-3.8268	-3.8213	-3.8335	-3.9497	-4.1442
		13	0.8691	1.3991	1.494	1.5689	1.6256	1.8651	1.4754	1.585		13	-4.398	-4.3727	-4.3741	-4.3783	-4.369	-4.3906	-4.5316	-4.6984
		13.5	NaN	0.61827	0.58009	0.55713	0.55945	0.50891	0.67165	0.44771		13.5	NaN	-4.9206	-4.9751	-4.9056	-4.913	-4.9277	-5.0044	-5.2368
		14	NaN	NaN	0.44055	0.23279	0.4077	NaN	0.46543	0.55146		14	NaN	NaN	-5.4333	-5.4492	-5.489	NaN	-5.6885	-5.7149
MOUSE ID:	KO tag515				DISPLACEMENT MAGNITUDE (nm)										DISPLACEMENT PHASE (cycles)
			Stimulus Level (dB SPL)										Stimulus Level (dB SPL)
		Frequency (kHz)	10	20	30	40	50	60	70	80		Frequency (kHz)	10	20	30	40	50	60	70	80
		2	NaN	NaN	NaN	NaN	0.2925	NaN	0.65733	2.4973		2	NaN	NaN	NaN	NaN	0.19782	NaN	-0.081064	-0.11371
		2.5	NaN	NaN	NaN	NaN	0.33514	NaN	1.3627	4.1638		2.5	NaN	NaN	NaN	NaN	0.004744	NaN	-0.11647	-0.23007
		3	NaN	NaN	NaN	NaN	0.37779	0.91623	2.5727	6.5215		3	NaN	NaN	NaN	NaN	-0.18833	-0.18896	-0.26331	-0.4017
		3.5	NaN	0.36507	NaN	NaN	0.51812	1.2824	3.508	8.7568		3.5	NaN	-0.15558	NaN	NaN	-0.33344	-0.38071	-0.38189	-0.50946
		4	NaN	NaN	NaN	NaN	0.67732	2.1386	5.5797	15.126		4	NaN	NaN	NaN	NaN	-0.44177	-0.44871	-0.51195	-0.64683
		4.5	NaN	NaN	NaN	0.35648	0.92343	3.3828	8.1147	23.227		4.5	NaN	NaN	NaN	-0.52034	-0.53842	-0.54983	-0.63984	-0.78088
		5	NaN	NaN	NaN	0.74649	1.698	5.3266	11.475	29.867		5	NaN	NaN	NaN	-0.61907	-0.57447	-0.64287	-0.74383	-0.90694
		5.5	NaN	NaN	NaN	0.74001	2.5668	7.5648	14.893	35.124		5.5	NaN	NaN	NaN	-0.72471	-0.68746	-0.76905	-0.87334	-1.0522
		6	NaN	NaN	0.72085	1.4944	4.0993	10.287	18.039	37.077		6	NaN	NaN	-0.85576	-0.80391	-0.83373	-0.91242	-1.0049	-1.1922
		6.5	NaN	NaN	0.72844	2.3392	5.9193	13.305	21.395	36.495		6.5	NaN	NaN	-0.93875	-0.92759	-0.95786	-1.04	-1.1248	-1.3127
		7	NaN	0.54801	0.90263	2.7857	7.9517	15.632	24.032	34.652		7	NaN	-1.0261	-1.0547	-1.0399	-1.097	-1.1857	-1.2692	-1.4507
		7.5	NaN	0.4634	1.1818	4.0555	10.486	18.591	27.006	35.589		7.5	NaN	-1.215	-1.1886	-1.2079	-1.2716	-1.3564	-1.4346	-1.5998
		8	NaN	0.3788	1.9245	5.9402	13.198	20.263	29.196	31.772		8	NaN	-1.4038	-1.3729	-1.3896	-1.4664	-1.5446	-1.613	-1.7739
		8.5	0.4704	1.2145	2.908	7.8747	16.572	23.896	29.624	31.385		8.5	-1.5035	-1.4942	-1.5222	-1.5585	-1.6376	-1.7098	-1.7709	-1.9017
		9	0.52325	2.3637	6.2883	13.672	21.03	26.459	31.306	35.34		9	-1.7266	-1.697	-1.7242	-1.7806	-1.8517	-1.9056	-1.9563	-2.0688
		9.5	1.4266	3.8241	10.258	17.605	23.325	27.937	31.838	30.858		9.5	-1.9751	-1.973	-1.9995	-2.0569	-2.1046	-2.1441	-2.1824	-2.3018
		10	1.9761	5.743	12.202	18.974	22.688	27.349	29.136	29.046		10	-2.2958	-2.2995	-2.3195	-2.3482	-2.3766	-2.3993	-2.4251	-2.5506
		10.5	1.5178	5.4885	11.395	16.701	20.543	23.068	24.946	24.654		10.5	-2.5796	-2.6088	-2.6189	-2.6234	-2.638	-2.6463	-2.6616	-2.8049
		11	1.744	5.2157	10.262	13.729	15.695	17.043	19.411	18.847		11	-2.9069	-2.9246	-2.9191	-2.908	-2.9072	-2.8995	-2.9026	-3.0044
		11.5	1.6426	3.9828	6.9892	8.9908	10.417	10.677	11.467	11.622		11.5	-3.2868	-3.283	-3.28	-3.2469	-3.224	-3.2196	-3.2076	-3.3059
		12	0.74667	2.0969	3.8629	3.8839	4.4537	4.492	4.6553	4.5106		12	-3.6841	-3.7064	-3.6779	-3.6584	-3.6207	-3.6125	-3.61	-3.7093
		12.5	NaN	0.74842	1.5934	1.8614	2.0572	1.8529	1.8075	1.6858		12.5	NaN	-4.1473	-4.1566	-4.1638	-4.1381	-4.1109	-4.13	-4.2282
		13	NaN	0.4786	0.65884	0.71539	1.2771	1.0366	0.9436	1.1677		13	NaN	-4.6947	-4.6285	-4.6185	-4.5694	-4.5741	-4.5856	-4.6258
		13.5	0.25393	NaN	NaN	NaN	NaN	0.28348	0.3628	0.43925		13.5	-5.0813	NaN	NaN	NaN	NaN	-5.1107	-4.9997	-5.0354
		14	NaN	NaN	NaN	NaN	NaN	NaN	NaN	NaN		14	NaN	NaN	NaN	NaN	NaN	NaN	NaN	NaN
MOUSE ID:	KO tag769				DISPLACEMENT MAGNITUDE (nm)										DISPLACEMENT PHASE (cycles)
			Stimulus Level (dB SPL)										Stimulus Level (dB SPL)
		Frequency (kHz)	10	20	30	40	50	60	70	80		Frequency (kHz)	10	20	30	40	50	60	70	80
		2	NaN	NaN	NaN	NaN	NaN	2.2212	4.9994	8.8999		2	NaN	NaN	NaN	NaN	NaN	-0.058605	-0.073208	-0.14489
		2.5	NaN	NaN	NaN	0.33041	1.0935	3.6335	7.5695	13.281		2.5	NaN	NaN	NaN	0.077075	-0.098776	-0.12597	-0.19245	-0.31726
		3	NaN	NaN	NaN	0.59601	1.7062	5.2581	8.6374	19.261		3	NaN	NaN	NaN	-0.19882	-0.17266	-0.2115	-0.29901	-0.44705
		3.5	NaN	NaN	NaN	1.0917	2.7908	7.7759	12.519	34.988		3.5	NaN	NaN	NaN	-0.27055	-0.30304	-0.34235	-0.43744	-0.59602
		4	NaN	NaN	NaN	1.0976	4.3551	10.63	18.402	60.204		4	NaN	NaN	NaN	-0.40404	-0.40655	-0.46005	-0.57123	-0.76636
		4.5	NaN	NaN	0.80787	1.8323	5.4012	11.249	22.305	66.082		4.5	NaN	NaN	-0.45228	-0.49386	-0.51064	-0.57796	-0.68086	-0.88871
		5	NaN	NaN	0.52831	2.0314	6.0451	13.15	23.836	63.775		5	NaN	NaN	-0.53017	-0.55093	-0.59885	-0.68624	-0.79986	-0.99047
		5.5	0.68384	0.44774	0.88568	2.5953	7.9236	15.155	27.898	60.34		5.5	-0.59389	-0.50297	-0.6868	-0.63442	-0.69363	-0.78948	-0.89399	-1.1018
		6	NaN	0.48183	1.4394	3.5693	10.33	20.29	31.244	53.505		6	NaN	-0.57508	-0.73991	-0.7657	-0.82939	-0.91893	-1.024	-1.2179
		6.5	NaN	0.88092	1.7299	5.3438	13.103	22.573	32.61	44.374		6.5	NaN	-0.92569	-0.8863	-0.9575	-1.0128	-1.0967	-1.1823	-1.3654
		7	NaN	0.82396	2.6156	8.8498	17.566	29.432	39.142	54.334		7	NaN	-1.1332	-1.109	-1.1466	-1.1977	-1.2818	-1.3615	-1.522
		7.5	NaN	1.61	4.091	11.109	21.432	31.787	38.873	40.623		7.5	NaN	-1.2991	-1.2317	-1.3024	-1.3883	-1.4635	-1.5454	-1.6789
		8	NaN	2.7375	7.5109	17.494	27.52	33.506	40.201	40.896		8	NaN	-1.4596	-1.4693	-1.5319	-1.6152	-1.6817	-1.7376	-1.8731
		8.5	1.3338	4.8794	12.379	22.005	32.683	36.773	39.216	46.823		8.5	-1.8354	-1.7735	-1.7943	-1.8998	-1.9004	-1.9613	-2.0221	-2.1413
		9	2.5953	8.494	16.825	26.498	36.38	37.831	39.266	38.203		9	-2.1197	-2.0977	-2.1347	-2.1541	-2.2013	-2.2314	-2.2628	-2.3852
		9.5	2.5533	8.8907	16.249	24.244	26.254	29.742	33.491	35.636		9.5	-2.3921	-2.4238	-2.4065	-2.4416	-2.4425	-2.4675	-2.4883	-2.6006
		10	4.1478	9.6746	13.213	16.825	19.84	21.956	22.541	21.42		10	-2.764	-2.7723	-2.7661	-2.7607	-2.7506	-2.7341	-2.7711	-2.9161
		10.5	2.8829	6.1519	8.0034	8.5509	9.4499	10.443	9.6159	9.5758		10.5	-3.1872	-3.2266	-3.176	-3.1461	-3.1745	-3.1118	-3.1743	-3.319
		11	0.83578	2.9359	3.9432	4.4842	5.2524	4.1115	4.8919	3.9805		11	-3.7018	-3.7454	-3.7046	-3.6922	-3.6643	-3.6735	-3.6819	-3.8097
		11.5	NaN	1.0739	1.4159	1.9319	2.3192	2.459	2.0033	2.6316		11.5	NaN	-4.2009	-4.2014	-4.1678	-4.1852	-4.1008	-4.207	-4.3875
		12	NaN	1.0078	NaN	NaN	NaN	NaN	0.92023	NaN		12	NaN	-4.8675	NaN	NaN	NaN	NaN	-4.7826	NaN
		12.5	NaN	0.94173	NaN	NaN	NaN	NaN	NaN	NaN		12.5	NaN	-5.534	NaN	NaN	NaN	NaN	NaN	NaN
		13	NaN	NaN	NaN	NaN	NaN	NaN	NaN	NaN		13	NaN	NaN	NaN	NaN	NaN	NaN	NaN	NaN
		13.5	NaN	NaN	NaN	NaN	NaN	NaN	NaN	NaN		13.5	NaN	NaN	NaN	NaN	NaN	NaN	NaN	NaN
		14	NaN	NaN	NaN	NaN	NaN	NaN	NaN	NaN		14	NaN	NaN	NaN	NaN	NaN	NaN	NaN	NaN
MOUSE ID:	KO tag000				DISPLACEMENT MAGNITUDE (nm)										DISPLACEMENT PHASE (cycles)
			Stimulus Level (dB SPL)										Stimulus Level (dB SPL)
		Frequency (kHz)	10	20	30	40	50	60	70	80		Frequency (kHz)	10	20	30	40	50	60	70	80
		2	NaN	NaN	NaN	NaN	NaN	1.046	3.1142	4.6337		2	NaN	NaN	NaN	NaN	NaN	-0.045618	-0.058241	-0.18289
		2.5	NaN	NaN	NaN	NaN	0.89476	3.0289	6.9326	7.2978		2.5	NaN	NaN	NaN	NaN	-0.053775	-0.07582	-0.11028	-0.26804
		3	NaN	NaN	NaN	NaN	1.4105	3.6306	5.9546	13.872		3	NaN	NaN	NaN	NaN	-0.11913	-0.15119	-0.25783	-0.45146
		3.5	NaN	NaN	NaN	NaN	1.9394	4.7282	7.3556	25.804		3.5	NaN	NaN	NaN	NaN	-0.26218	-0.27302	-0.34496	-0.58482
		4	NaN	NaN	NaN	0.74671	2.6048	4.3354	9.9017	35.994		4	NaN	NaN	NaN	-0.32975	-0.34698	-0.39964	-0.49807	-0.71907
		4.5	NaN	NaN	NaN	0.86937	3.0432	6.3463	10.957	38.008		4.5	NaN	NaN	NaN	-0.42751	-0.43286	-0.48206	-0.6074	-0.80479
		5	NaN	NaN	0.49392	0.99203	3.4374	9.269	14.335	40.334		5	NaN	NaN	-0.44704	-0.52527	-0.50239	-0.55994	-0.69209	-0.87947
		5.5	NaN	NaN	0.58738	1.4781	4.8511	8.4643	18.18	50.203		5.5	NaN	NaN	-0.51186	-0.53881	-0.57666	-0.66484	-0.80337	-0.97269
		6	NaN	NaN	0.90132	2.3632	6.0074	11.845	20.744	44.858		6	NaN	NaN	-0.57477	-0.60688	-0.66377	-0.75034	-0.89288	-1.0592
		6.5	NaN	0.44068	0.85198	3.3027	8.7707	11.929	23.518	44.54		6.5	NaN	-0.71039	-0.69992	-0.70029	-0.77155	-0.85157	-0.99381	-1.1709
		7	0.28044	NaN	1.4181	4.1582	9.0036	15.228	24.304	30.451		7	-0.90423	NaN	-0.81398	-0.82006	-0.87665	-0.97054	-1.0982	-1.2752
		7.5	NaN	NaN	1.5932	4.1567	11.544	18.965	25.482	32.422		7.5	NaN	NaN	-0.92457	-0.91042	-0.9865	-1.08	-1.2059	-1.3815
		8	NaN	0.79379	2.6765	7.6489	14.581	20.988	24.45	27.406		8	NaN	-0.95172	-0.99915	-1.024	-1.114	-1.2072	-1.3265	-1.484
		8.5	NaN	1.2195	3.8226	10.767	17.65	24.069	24.186	26.943		8.5	NaN	-1.1065	-1.1028	-1.1751	-1.2725	-1.358	-1.4601	-1.6294
		9	0.98484	2.4898	7.1313	14.418	20.073	25.029	24.384	26.55		9	-1.3751	-1.3127	-1.3614	-1.4495	-1.5341	-1.609	-1.7037	-1.8769
		9.5	1.4717	4.7505	10.32	15.366	17.839	25.107	23.246	23.596		9.5	-1.5571	-1.5962	-1.6479	-1.7279	-1.7932	-1.8621	-1.9487	-2.1087
		10	3.1029	8.2801	14.582	16.851	20.306	22.032	22.406	25.235		10	-1.9142	-1.9526	-2.0061	-2.051	-2.0934	-2.1391	-2.2271	-2.3805
		10.5	4.2063	9.7142	14.792	16.634	18.419	18.527	20.026	17.791		10.5	-2.2699	-2.3046	-2.336	-2.3652	-2.394	-2.4303	-2.5093	-2.6638
		11	4.3552	8.2835	10.858	12.688	12.553	12.99	13.326	13.071		11	-2.66	-2.6662	-2.6864	-2.6876	-2.7024	-2.73	-2.813	-2.9612
		11.5	2.8924	5.2454	6.061	6.6288	6.9423	6.8455	6.6825	7.4207		11.5	-3.0444	-3.0597	-3.0476	-3.0596	-3.0636	-3.0784	-3.1698	-3.308
		12	1.67	2.5325	2.5542	2.3501	2.5626	2.9396	2.1871	2.1724		12	-3.5286	-3.5338	-3.518	-3.5607	-3.5414	-3.5577	-3.6063	-3.7709
		12.5	0.94476	1.2294	1.0395	1.3353	1.45	1.3851	1.3884	1.578		12.5	-4.0782	-4.0899	-4.1146	-4.1192	-4.0829	-4.0797	-4.2203	-4.3362
		13	0.45754	0.91923	0.65895	0.57371	0.92591	0.648	0.77052	0.81456		13	-4.6204	-4.6203	-4.6904	-4.5822	-4.6111	-4.5531	-4.6776	-4.8211
		13.5	NaN	NaN	NaN	NaN	NaN	NaN	NaN	0.52034		13.5	NaN	NaN	NaN	NaN	NaN	NaN	NaN	-5.4179
		14	NaN	NaN	NaN	NaN	NaN	NaN	NaN	NaN		14	NaN	NaN	NaN	NaN	NaN	NaN	NaN	NaN

## Sheet: Figure 6e
Characteristic Frequency (CF) of cochlear vibrations measured with VOCTV
CF was calculated as the frequency eliciting the largest vibration at a low stimulus level (20 dB SPL), after interpolating (in 100 Hz steps) and smoothing (in 1500 Hz bins) the data to minimize the influence of measurement noise.
WT = wild type; KO = Lmo7 ex17 KO; BM = basilar membrane; RL = reticular lamina; TM = tectorial membrane.
Mouse ID	Strain	BM CF (kHz)	RL CF (kHz)	TM CF (kHz)
tag 730	WT	10.6	10.5	10.5
tag 763	WT	11.2	10.5	11.2
tag 729	WT	11	11	11
tag 728	WT	11.1	11	11
tag 731	WT	11.3	10.5	11.3
tag 526	WT	11.2	11.5	11.3
tag 549	WT	10.5	11.1	10.7
tag 748	WT	10.9	10.8	11.1
tag 550	WT	11.2	11.3	11.2
tag 001	KO	10.4	10.8	10.4
tag 002	KO	9.9	10.5	9.9
tag 003	KO	10.6	10.9	10.5
tag 737	KO	9.7	10	9.8
tag 736	KO	9.6	9.5	9.6
tag 761	KO	10.7	11.1	10.8
tag 515	KO	10	10.2	10.5
tag 769	KO	9.8	10	9.6
tag 000	KO	10.4	10.6	10.5

## Sheet: Figure 6f
Sensitivity of cochlear vibrations measured with VOCTV
Sensitivity is defined as the difference (in dB) between the displacements elicited by a 20 vs. 80 dB SPL stimulus after first normalizing the responses to the stimulus pressure (in Pascals).
WT = wild type; KO = Lmo7 ex17 KO; BM = basilar membrane; RL = reticular lamina; TM = tectorial membrane.
Mouse ID	Strain	BM Sensitivity (dB)	RL Sensitivity (dB)	TM Sensitivity (dB)
tag 730	WT	50.3245	58.8746	52.5297
tag 763	WT	51.7275	51.8167	54.2618
tag 729	WT	46.0165	51.6665	50.2679
tag 728	WT	46.8668	54.361	47.774
tag 731	WT	48.0661	54.0059	50.8783
tag 526	WT	50.8076	54.3059	51.4825
tag 549	WT	47.4692	53.2733	49.6962
tag 748	WT	50.0774	52.3099	51.8755
tag 550	WT	48.7741	51.7169	51.8275
tag 001	KO	46.1448	50.5952	48.8812
tag 002	KO	47.1229	51.1952	49.3982
tag 003	KO	48.1651	53.683	51.6226
tag 737	KO	42.0705	49.0875	45.6505
tag 736	KO	43.0775	44.8501	43.7672
tag 761	KO	51.4325	54.7552	53.6288
tag 515	KO	43.7529	47.1441	46.9855
tag 769	KO	47.009	48.8132	49.3737
tag 000	KO	49.5386	53.9592	53.285

## Sheet: Figure 6g
6 weeks	WT
	mouse 1	mouse 2	mouse 3	mouse 4	mouse 5	mouse 6	mouse 7
8kHz	35	65	30	35	40	35	45
11.3kHz	60	75	30	45	35	35	30
16kHz	65	70	50	35	25	30	30
22.4kHz	50	60	35	30	35	45	45
32kHz	50	60	50	55	55	50	50
6 weeks	Lmo7 het
	mouse 1	mouse 2	mouse 3	mouse 4	mouse 5	mouse 6	mouse 7
8kHz	30	35	60	40	35	35	30
11.3kHz	35	40	55	35	40	35	40
16kHz	30	40	45	35	30	30	30
22.4kHz	25	35	45	40	35	45	45
32kHz	40	30	50	55	55	50	50
6 weeks	Lmo7 ex17 KO
	mouse 1	mouse 2	mouse 3	mouse 4	mouse 5	mouse 6	mouse 7	mouse 8	mouse 9	mouse 10	mouse 11	mouse 12	mouse 13	mouse 14	mouse 15	mouse 16
8kHz	35	40	30	35	35	40	35	40	60	50	45	30	30	40	40	35
11.3kHz	35	40	35	30	30	35	40	30	55	35	35	20	30	25	40	30
16kHz	30	40	20	35	30	30	30	25	45	20	25	25	30	25	40	35
22.4kHz	30	35	25	30	25	50	40	40	45	45	30	40	40	40	45	40
32kHz	55	45	45	55	50	55	60	50	50	50	50	55	50	55	45	35
11 weeks	WT
	mouse 1	mouse 2	mouse 3	mouse 4	mouse 5	mouse 6
8kHz	35	35	30	30	35	35
11.3kHz	85	40	35	35	30	45
16kHz	65	60	40	20	30	35
22.4kHz	50	50	30	50	45	55
32kHz	65	65	55	60	55	60
11 weeks	Lmo7 het
	mouse 1	mouse 2	mouse 3	mouse 4	mouse 5	mouse 6	mouse 7	mouse 8	mouse 9	mouse 10	mouse 11	mouse 12	mouse 13
8kHz	30	40	60	30	35	25	35	20	35	35	35	40	40
11.3kHz	30	40	55	25	35	30	40	40	45	35	25	35	35
16kHz	30	40	55	55	70	25	30	25	35	30	30	35	30
22.4kHz	40	30	65	40	50	45	40	50	60	35	40	60	35
32kHz	55	60	65	55	60	55	55	55	55	55	50	55	60
11 weeks	Lmo7 ex17 KO
	mouse 1	mouse 2	mouse 3	mouse 4	mouse 5	mouse 6	mouse 7	mouse 8	mouse 9	mouse 10	mouse 11	mouse 12	mouse 13	mouse 14	mouse 15
8kHz	60	65	35	35	35	40	35	35	55	40	80	40	50	40	40
11.3kHz	55	75	35	30	40	35	35	20	55	35	65	55	50	35	40
16kHz	70	70	30	30	55	40	35	30	45	65	90	85	70	35	40
22.4kHz	75	80	50	50	55	55	50	45	65	50	75	50	50	45	45
32kHz	60	65	50	55	60	60	60	55	65	60	65	60	60	50	50
17 weeks	WT
	mouse 1	mouse 2	mouse 3	mouse 4	mouse 5	mouse 6	mouse 7	mouse 8	mouse 9	mouse 10	mouse 11	mouse 12	mouse 13	mouse 14	mouse 15
8kHz	35	35	30	35	30	60	30	20	25	65	25	60	30	55	50
11.3kHz	80	40	30	40	35	55	35	25	45	60	35	65	35	60	60
16kHz	75	60	30	40	45	60	50	30	50	65	40	55	45	60	60
22.4kHz	65	50	45	50	50	50	45	30	55	55	35	50	40	50	55
32kHz	65	60	45	65	60	60	60	55	60	70	50	65	60	70	80
17 weeks	Lmo7 het
	mouse 1	mouse 2	mouse 3	mouse 4	mouse 5	mouse 6	mouse 7	mouse 8	mouse 9	mouse 10	mouse 11	mouse 12	mouse 13
8kHz	65	30	35	35	35	35	30	30	35	30	30	40	30
11.3kHz	75	20	40	45	50	30	30	40	30	35	45	45	30
16kHz	75	30	35	85	80	45	40	30	30	30	25	75	30
22.4kHz	65	45	30	45	55	50	45	45	50	50	45	50	45
32kHz	65	50	60	65	60	55	55	65	55	50	55	65	55
17 weeks	Lmo7 ex17 KO
	mouse 1	mouse 2	mouse 3	mouse 4	mouse 5	mouse 6	mouse 7	mouse 8	mouse 9	mouse 10	mouse 11	mouse 12	mouse 13	mouse 14	mouse 15
8kHz	90	85	45	50	55	55	45	55	45	60	80	95	75	60	75
11.3kHz	60	75	55	55	80	70	55	60	55	75	80	95	85	90	85
16kHz	85	75	80	75	85	80	90	80	75	75	85	110	85	85	85
22.4kHz	80	80	60	70	65	75	70	75	65	60	75	70	70	70	70
32kHz	65	70	65	65	65	65	70	75	70	60	60	90	65	55	90
26 weeks	WT
	mouse 1	mouse 2	mouse 3	mouse 4	mouse 5	mouse 6	mouse 7	mouse 8	mouse 9	mouse 10	mouse 11	mouse 12	mouse 13	mouse 14	mouse 15	mouse 16	mouse 17
8kHz	65	30	30	40	35	35	45	20	45	25	30	20	20	30	20	40	40
11.3kHz	95	40	35	35	55	25	55	30	35	40	30	35	25	25	15	45	45
16kHz	85	80	80	50	85	40	65	35	45	45	50	35	30	30	20	45	55
22.4kHz	75	45	45	55	50	40	60	30	40	35	30	40	25	30	25	40	45
32kHz	90	60	60	65	60	45	60	50	60	60	45	45	40	45	30	60	55
26 weeks	Lmo7 het
	mouse 1	mouse 2	mouse 3	mouse 4	mouse 5	mouse 6	mouse 7	mouse 8	mouse 9	mouse 10	mouse 11	mouse 12
8kHz	70	40	40	40	60	35	35	45	50	35	40	30
11.3kHz	80	25	40	85	90	45	50	40	55	40	65	60
16kHz	70	55	30	85	85	90	85	30	40	50	85	90
22.4kHz	75	50	55	75	75	50	50	50	55	50	50	75
32kHz	90	50	55	70	70	70	65	55	70	65	65	70
26 weeks	Lmo7 ex17 KO
	mouse 1	mouse 2	mouse 3	mouse 4	mouse 5	mouse 6	mouse 7	mouse 8	mouse 9	mouse 10	mouse 11	mouse 12	mouse 13	mouse 14	mouse 15	mouse 16	mouse 17	mouse 18
8kHz	100	120	120	90	120	120	120	120	100	120	95	100	100	90	95	90	120	80
11.3kHz	80	110	120	95	95	95	95	100	90	120	95	100	100	100	95	95	120	100
16kHz	80	90	110	85	85	85	85	85	85	90	110	110	90	95	95	110	115	120
22.4kHz	100	100	80	80	75	75	100	80	85	80	100	80	80	85	100	100	100	100
32kHz	90	90	90	90	90	90	90	70	70	90	90	90	70	90	90	90	90	90

## Sheet: Figure 6h
17 weeks	WT
	mouse 1	mouse 2	mouse 3	mouse 4	mouse 5	mouse 6	mouse 7	mouse 8	mouse 9	mouse 10	mouse 11	mouse 12
8kHz	-1	5	4	8	2	6	15	7	17	13	9	8
11.3kHz	13	1	8	10	17	8	9	17	11	-2	2	8
16kHz	26	19	15	14	9	12	11	17	20	10	15	10
22.4kHz	21	26	21	14	17	17	17	16	16	19	19	15
32kHz	11	15	12	2	-1	4	8	7	8	9	12	-2
17 weeks	Lmo7 ex17 KO
	mouse 1	mouse 2	mouse 3	mouse 4	mouse 5	mouse 6	mouse 7	mouse 8	mouse 9	mouse 10	mouse 11	mouse 12	mouse 13
8kHz	-8	-8	-10	-5	-18	-8	-13	-5	-1	-10	2	-4	-11
11.3kHz	6	4	-9	5	8	5	8	6	-7	7	2	2	-4
16kHz	3	2	-5	3	0	2	-2	5	4	2	5	-3	-6
22.4kHz	19	21	9	23	21	23	22	24	19	25	21	17	16
32kHz	19	16	-10	17	18	16	17	16	15	14	8	3	4
17 weeks	Noise
	mouse 1	mouse 2	mouse 3	mouse 4	mouse 5	mouse 6	mouse 7	mouse 8	mouse 9	mouse 10	mouse 11	mouse 12	mouse 13	mouse 14	mouse 15	mouse 16	mouse 17	mouse 18	mouse 19	mouse 20	mouse 21	mouse 22	mouse 23	mouse 24	mouse 25
8kHz	-15	-14	-19	-12	-13	-16	-18	-19	-14	-10	-16	-14	-12	-13	-12	-18	-8	-17	-18	-13	-7	-17	-17	-17	-16
11.3kHz	-7	-12	-10	-8	-8	-11	-10	-8	-12	-7	-11	-9	-11	-11	-13	-13	-10	-7	-11	-7	-8	-11	-6	-15	-11
16kHz	-13	-13	-18	-13	-10	-16	-10	-14	-8	-11	-16	-10	-8	-9	-18	-11	-11	-22	-12	-8	-7	-15	-9	-12	-14
22.4kHz	-13	-7	-7	-15	-11	-9	-12	-12	-6	-3	-9	-10	-9	-14	-11	-9	-8	-14	-12	-9	-11	-12	-11	-12	-13
32kHz	-14	-7	-2	-12	-12	-11	-8	-10	-15	-13	-10	-9	-13	-14	-6	-9	-10	-10	-13	-10	-18	-14	-9	-11	-15
26 weeks	WT
	mouse 1	mouse 2	mouse 3	mouse 4	mouse 5	mouse 6	mouse 7	mouse 8	mouse 9	mouse 10	mouse 11	mouse 12
8kHz	-9	-2	2	4	3	2	-13	7	0	11	-2	5
11.3kHz	4	9	6	10	18	14	6	19	18	11	17	11
16kHz	12	8	16	21	10	13	12	11	12	7	16	5
22.4kHz	19	15	9	10	13	11	14	10	5	17	5	7
32kHz	9	7	-7	-10	11	0	1	-15	-1	5	-7	-5
26 weeks	Lmo7 ex17 KO
	mouse 1	mouse 2	mouse 3	mouse 4	mouse 5	mouse 6	mouse 7	mouse 8	mouse 9	mouse 10	mouse 11	mouse 12	mouse 13	mouse 14
8kHz	-13	-6	-11	-11	-20	-18	-22	-14	-11	-5	-10	-5	-7	-7
11.3kHz	-2	5	6	7	5	1	-7	3	0	2	5	7	-13	-15
16kHz	5	1	-3	-2	-2	-9	-3	0	-5	-4	-7	-1	-12	-13
22.4kHz	23	24	20	20	19	16	13	21	17	19	16	13	6	-2
32kHz	9	17	12	14	12	11	3	15	6	5	10	8	-6	-8
26 weeks	Noise
	mouse 1	mouse 2	mouse 3	mouse 4	mouse 5	mouse 6	mouse 7	mouse 8	mouse 9	mouse 10	mouse 11	mouse 12	mouse 13	mouse 14	mouse 15	mouse 16	mouse 17	mouse 18	mouse 19	mouse 20	mouse 21	mouse 22	mouse 23	mouse 24
8kHz	-15	-12	-12	-14	-16	-15	-18	-16	-11	-12	-9	-6	-3	-6	-15	-17	-18	-14	-13	-16	-12	-15	-14	-12
11.3kHz	-12	-11	-15	-4	-9	-9	-6	-10	-9	-16	-6	-2	-2	-2	-9	1	-11	-14	-15	-9	-11	-6	-10	-17
16kHz	-12	-13	-9	-9	-13	-7	-9	-13	-17	-8	-12	-7	-4	-9	-19	-4	-11	-19	-19	-8	-11	-9	-8	-16
22.4kHz	-17	-11	-10	-6	-12	-17	-10	-9	-7	-6	-8	-3	-7	-7	-24	-8	-18	-12	-16	-19	-11	-11	-10	-18
32kHz	-5	-13	-11	-3	-10	-12	-15	-12	-13	-13	-7	-8	-3	-5	-14	-9	0	1	-2	-8	-3	-13	-8	-10

## Sheet: Figure 6j
	Lmo7 Het						Lmo7 ex17 KO
Apex IHC	100	100	90	100	100		100	100	100	100	100	100	100	100	100
Apex OHC	95	93	90	86	90		88	90	80	100	88	93	82	93	83
Mid IHC	93	100	100	100	100		90		100		100		93	93	97
Mid OHC	88	83	75	91	99		55		90	82	80		86	84	83

[truncated: 6 more sheets: Figure 7b, Figure 7d, Figure 7j, Figure 7k, Supplementary Figure 1c, Supplemenntary Figure 3]
